# Supplementary material for: Integrated transcriptome and metabolome analysis unveils the mechanism of color-transition in Edgeworthia chrysantha tepals
Source: BMC Plant Biol. 2023 Nov 16;23:567. doi: 10.1186/s12870-023-04585-1 (PMC10652483; doi:10.1186/s12870-023-04585-1)
Supplement: Supplementary file 1 — Additional file 1: Table S1. Test results of carotenoid metabolites. [file 12870_2023_4585_MOESM1_ESM.xlsx]

## Sheet: shee1
Table S1. Test results of carotenoid metabolites
Index	Compounds	Class	Q1 (Da)	Q3 (Da)	Molecular Weight	Ion mode	Ionization model	Formula	G-1	G-2	G-3	MWXS22305c_R1	MWXS22305c_R2	MWXS22305c_R3	W-1	W-2	W-3	Y-1	Y-2	Y-3	cpd_ID	CAS	kegg_map
Carotenoid_01	α-carotene	carotenes	537.5	123.2	536.438232	positive	[M+H]+	C40H56	0.673381924	0.739116972	0.788295455	0.584009537	0.643864	0.601714	0.101212944	0.108226819	0.0888331979	0.396094404	0.352624949	0.389263267	C05433	7488-99-5	ko00906,ko01100,ko01110
Carotenoid_06	(E/Z)-phytoene	carotenes	545.3	81	544.5008	positive	[M+H]+	C40H64	N/A	N/A	N/A	34.1315319	40.2406	40.7394	172.45261	137.206835	152.540024	99.5385381	78.8017066	144.306556	C05421	13920-14-4	ko00906,ko01100,ko01110
Carotenoid_02	lycopene	carotenes	537.4	81	536.4382	positive	[M+H]+	C40H56	N/A	N/A	N/A	0.684013511	0.800712	0.826228	0.22822547	0.212404077	0.152092442	1.44728938	1.09228972	1.53675338	C05432	502-65-8	ko00906,ko01100,ko01110,ko01240
Carotenoid_07	ε-carotene	carotenes	537.6	123.2	536.438232	positive	[M+H]+	C40H56	N/A	N/A	N/A	N/A	N/A	N/A	N/A	N/A	N/A	N/A	N/A	N/A	C16276	472-89-9	ko00906,ko01100,ko01110
Carotenoid_03	γ-carotene	carotenes	537.4	177.3	536.4382	positive	[M+H]+	C40H56	N/A	0.175722095	0.188380579	0.13914087	0.205926	0.1720364	N/A	N/A	N/A	0.297100179	0.23841731	0.349292404	C05435	472-93-5	ko00906,ko01100,ko01110
Carotenoid_05	phytofluene	carotenes	543.5	81.2	542.4852	positive	[M+H]+	C40H62	0.779997918	0.782320336	0.93886157	N/A	N/A	N/A	N/A	N/A	N/A	N/A	N/A	N/A	C05414	27664-65-9	ko00906,ko01100,ko01110
Carotenoid_04	β-carotene	carotenes	537.6	177.1	536.4382	positive	[M+H]+	C40H56	5.78596418	9.06720183	8.82938017	5.06286509	6.20046	6.05144	0.500106472	0.408299361	0.384778545	2.20288787	2.34666802	2.3359001	C02094	7235-40-7	ko00906,ko01100,ko01110,ko01240
Carotenoid_10	lutein laurate	xanthophylls	733.5	533.3	750.5	positive	[M+H-18]+	C52H78O3	N/A	N/A	N/A	N/A	N/A	N/A	N/A	N/A	N/A	N/A	N/A	N/A	--	-	-
Carotenoid_13	lutein stearate	xanthophylls	817.8	533.5	834.8	positive	[M+H-18]+	C58H90O3	N/A	N/A	N/A	N/A	N/A	N/A	N/A	N/A	N/A	N/A	N/A	N/A	--	-	-
Carotenoid_14	5,6epoxy-luttein dilaurate	xanthophylls	749.6	549.5	948.6	positive	[M+H-200]+	C64H100O5	N/A	N/A	N/A	N/A	N/A	N/A	N/A	N/A	N/A	N/A	N/A	N/A	--	-	-
Carotenoid_31	violaxanthin palmitoleate	xanthophylls	837.7	745.6	836.7	positive	[M+H]+	C56H84O5	N/A	N/A	N/A	N/A	N/A	N/A	N/A	N/A	N/A	N/A	N/A	N/A	--	-	-
Carotenoid_16	5,6epoxy-lutein-caprate-palmitate	xanthophylls	805.4	549.4	976.4	positive	[M+H-172]+	C66H104O5	N/A	N/A	N/A	N/A	N/A	N/A	N/A	N/A	N/A	N/A	N/A	N/A	--	-	-
Carotenoid_18	lutein dipalmitate	xanthophylls	789.8	533.5	1044.8	positive	[M+H-256]+	C72H116O4	N/A	N/A	N/A	N/A	N/A	N/A	N/A	N/A	N/A	N/A	N/A	N/A	--	-	-
Carotenoid_50	zeaxanthin-oleate-palmitate	xanthophylls	1071.9	789.8	1070.9	positive	[M+H]+	C74H118O4	N/A	N/A	N/A	N/A	N/A	N/A	N/A	N/A	N/A	N/A	N/A	N/A	--	-	-
Carotenoid_19	lutein distearate	xanthophylls	817.9	533.5	1100.9	positive	[M+H-284]+	C76H124O4	N/A	N/A	N/A	N/A	N/A	N/A	N/A	N/A	N/A	N/A	N/A	N/A	--	-	-
Carotenoid_22	neochrome palmitate	xanthophylls	821.7	565.5	838.7	positive	[M+H-18]+	C56H86O5	N/A	N/A	N/A	N/A	N/A	N/A	N/A	N/A	N/A	N/A	N/A	N/A	--	-	-
Carotenoid_25	rubixanthin myristate	xanthophylls	763.5	533.5	762.5	positive	[M+H]+	C54H82O2	N/A	N/A	N/A	N/A	N/A	N/A	N/A	N/A	N/A	N/A	N/A	N/A	--	-	-
Carotenoid_66	canthaxanthin	xanthophylls	565.5	203.3	564.8	positive	[M+H]+	C40H52O2	N/A	N/A	N/A	N/A	N/A	N/A	N/A	N/A	N/A	N/A	N/A	N/A	C08583	514-78-3	ko00906,ko01110
Carotenoid_15	lutein dilaurate	xanthophylls	733.5	533.3	933.5	positive	[M+H-201]+	C64H101O4	N/A	N/A	N/A	N/A	N/A	N/A	N/A	N/A	N/A	N/A	N/A	N/A	--	-	-
Carotenoid_33	violaxanthin-myristate-caprate	xanthophylls	965.7	947.8	964.7	positive	[M+H]+	C64H100O6	N/A	N/A	N/A	N/A	N/A	N/A	N/A	N/A	N/A	N/A	N/A	N/A	--	-	-
Carotenoid_47	zeaxanthin-myristate-palmitate	xanthophylls	1018.1	533.6	1017.1	positive	[M+H]+	C70H112O4	N/A	N/A	N/A	N/A	N/A	N/A	N/A	N/A	N/A	N/A	N/A	N/A	--	-	-
Carotenoid_36	violaxanthin-myristate-palmitate	xanthophylls	1050	793.8	1049	positive	[M+H]+	C70H112O6	N/A	N/A	N/A	N/A	N/A	N/A	N/A	N/A	N/A	N/A	N/A	N/A	--	-	-
Carotenoid_38	violaxanthin-myristate-oleate	xanthophylls	1075.9	847.7	1074.9	positive	[M+H]+	C72H114O6	N/A	N/A	N/A	N/A	N/A	N/A	N/A	N/A	N/A	N/A	N/A	N/A	--	-	-
Carotenoid_39	violaxanthin dioleate	xanthophylls	1129.9	829.8	1128.9	positive	[M+H]+	C76H120O6	N/A	N/A	N/A	N/A	N/A	N/A	N/A	N/A	N/A	N/A	N/A	N/A	--	-	-
Carotenoid_40	zeaxanthin myristoleate	xanthophylls	777.7	551.4	776.7	positive	[M+H]+	C54H80O3	N/A	N/A	N/A	N/A	N/A	N/A	N/A	N/A	N/A	N/A	N/A	N/A	--	-	-
Carotenoid_41	zeaxanthin palmitate	xanthophylls	807.8	551.5	806.8	positive	[M+H]+	C56H86O3	N/A	N/A	N/A	N/A	N/A	N/A	N/A	N/A	N/A	N/A	N/A	N/A	--	-	-
Carotenoid_42	zeaxanthin-caprate-laurate	xanthophylls	906.9	533.6	905.9	positive	[M+H]+	C60H121O4	N/A	N/A	N/A	N/A	N/A	N/A	N/A	N/A	N/A	N/A	N/A	N/A	--	-	-
Carotenoid_43	zeaxanthin dilaurate	xanthophylls	933.9	533.2	932.9	positive	[M+H]+	C64H100O4	N/A	N/A	N/A	N/A	N/A	N/A	N/A	N/A	N/A	N/A	N/A	N/A	--	-	-
Carotenoid_44	zeaxanthin-laurate-myristate	xanthophylls	962.7	733.5	961.7	positive	[M+H]+	C66H105O4	N/A	N/A	N/A	N/A	N/A	N/A	N/A	N/A	N/A	N/A	N/A	N/A	--	-	-
Carotenoid_46	zeaxanthin-laurate-palmitate	xanthophylls	989.9	533.4	988.9	positive	[M+H]+	C68H108O4	N/A	N/A	N/A	N/A	N/A	N/A	N/A	N/A	N/A	N/A	N/A	N/A	--	-	-
Carotenoid_48	zeaxanthin dipalmitate	xanthophylls	789.5	533.5	1045.1	positive	[M+H-256]+	C72H116O4	N/A	N/A	N/A	N/A	N/A	N/A	N/A	N/A	N/A	N/A	N/A	N/A	C08609	144-67-2	-
Carotenoid_49	zeaxanthin-palmitate-stearate	xanthophylls	1074.1	789.8	1073.1	positive	[M+H]+	C74H120O4	N/A	N/A	N/A	N/A	N/A	N/A	N/A	N/A	N/A	N/A	N/A	N/A	--	-	-
Carotenoid_52	β-cryptoxanthin myristate	xanthophylls	763.9	535.5	762.9	positive	[M+H]+	C54H82O2	N/A	N/A	N/A	N/A	N/A	N/A	N/A	N/A	N/A	N/A	N/A	N/A	--	-	-
Carotenoid_61	astaxanthin	xanthophylls	597.3	147.1	596.84	positive	[M+H]+	C40H52O4	N/A	N/A	N/A	N/A	N/A	N/A	N/A	N/A	N/A	N/A	N/A	N/A	C08580	472-61-7	ko00906,ko01110
Carotenoid_32	violaxanthin dilaurate	xanthophylls	966.7	948.8	965.7	positive	[M+H]+	C64H101O6	N/A	N/A	N/A	N/A	N/A	N/A	N/A	N/A	N/A	N/A	N/A	N/A	--	-	-
Carotenoid_45	zeaxanthin dimyristate	xanthophylls	990	761.8	989	positive	[M+H]+	C68H108O4	N/A	N/A	N/A	N/A	N/A	N/A	N/A	N/A	N/A	N/A	N/A	N/A	--	-	-
Carotenoid_09	lutein caprate	xanthophylls	705.7	533.5	722.7	positive	[M+H-18]+	C50H74O3	N/A	N/A	N/A	N/A	N/A	N/A	N/A	N/A	N/A	N/A	N/A	N/A	--	-	-
Carotenoid_20	lutein dioleate	xanthophylls	815.7	533.4	1096.7	positive	[M+H-282]+	C76H120O4	N/A	N/A	N/A	N/A	N/A	N/A	N/A	N/A	N/A	N/A	N/A	N/A	--	-	-
Carotenoid_08	antheraxanthin dipalmitate	xanthophylls	1061	805	1060	positive	[M+H]+	C72H115O5	0.0307186589	0.0387836391	0.0321989669	0.0349566859	0.038997	0.034322	0.0807	0.0640915268	0.0685883787	0.0354536945	0.0432761073	0.0331329865	--	-	-
Carotenoid_29	violaxanthin myristate	xanthophylls	811.8	793.7	810.8	positive	[M+H]+	C54H82O5	1.51422324	1.76617164	1.85066736	1.42650109	1.54803	1.595494	0.219427975	0.241211031	0.197825274	0.686689902	0.714654612	0.822287201	--	-	-
Carotenoid_56	zeaxanthin	xanthophylls	569.4	477.5	568.428	positive	[M+H]+	C40H56O2	1.00904207	0.949803135	1.00945661	1.79236241	2.07288	2.0338	0.0558340292	0.0479714229	0.0351995124	2.41904003	2.43923202	2.61914672	C06098	144-68-3	ko00906,ko01100,ko01110
Carotenoid_57	violaxanthin	xanthophylls	601.4	221	600.4179	positive	[M+H]+	C40H56O4	3.6517701	4.85850535	5.1043595	4.94341347	5.27042	4.98594	0.043882881	0.0307042366	0.0319713531	4.77938658	4.71070703	4.15319459	C08614	126-29-4	ko00906,ko01100,ko01110
Carotenoid_59	lutein	xanthophylls	551.5	175.4	568.428	positive	[M+H-18]+	C40H56O2	58.089546	83.5877294	75.3820248	48.9666203	56.9056	52.2338	0.454179541	0.385945244	0.40083909	18.8836088	21.0733442	20.2437877	C08601	127-40-2	ko00906,ko01100,ko01110
Carotenoid_62	8'-apo-beta-carotenal	xanthophylls	417.3	325.3	416.638	positive	[M+H]+	C30H40O	0.00865060392	0.00946431575	0.00892603306	0.0118123386	0.01202074	0.01326608	0.00696878914	0.00682104317	0.00730751727	0.0170424218	0.0182716172	0.0181523413	C19728	1107-26-2	-
Carotenoid_11	lutein myristate	xanthophylls	761.8	533.5	778.8	positive	[M+H-18]+	C54H82O3	0.286978342	0.386574924	0.386016529	0.262133916	0.315504	0.31976	0.0188768685	0.0188903477	N/A	0.14494523	0.158863673	0.192268262	--	-	-
Carotenoid_27	violaxanthin dibutyrate	xanthophylls	741.6	653.5	740.6	positive	[M+H]+	C48H68O6	N/A	0.0120132454	0.0144425207	0.00973047884	0.0120099	0.01187176	0.0182734447	0.0238567146	0.0321141812	0.0139676758	0.0101617838	0.0135953174	--	-	-
Carotenoid_55	antheraxanthin	xanthophylls	585.5	175.4	584.4229	positive	[M+H]+	C40H56O3	2.71765931	2.65229358	2.64097107	6.62592887	7.08378	6.3871	0.0638415449	0.0294338529	0.0392750914	9.46656045	10.5743803	9.13569199	C08579	640-03-9	ko00906,ko01100,ko01110
Carotenoid_67	echinenone	xanthophylls	551.6	203.1	550.9	positive	[M+H]+	C40H54O	0.00348271554	0.00586896024	0.00429938017	0.00320254321	0.00407542	0.0039204	N/A	N/A	0.00272858594	0.003937144	0.00466893539	0.00252118626	C08592	432-68-8	ko00906,ko01110
Carotenoid_12	lutein palmitate	xanthophylls	789.8	533.5	806.8	positive	[M+H-18]+	C56H86O3	0.454521033	0.720926988	0.606119835	0.507444864	0.607998	0.619874	N/A	N/A	N/A	0.561907986	0.459695246	0.6609282	--	-	-
Carotenoid_28	violaxanthin laurate	xanthophylls	783.7	583.4	800.7	positive	[M+H-18]+	C52H80O6	0.022864848	0.0253002676	0.0225047521	0.0245964633	0.0276352	0.0258228	N/A	N/A	N/A	0.0144994025	0.0111526615	0.0156223517	--	-	-
Carotenoid_58	neoxanthin	xanthophylls	601.4	565.5	600.4179	positive	[M+H]+	C40H56O4	4.04908372	5.35739679	4.99795455	4.15869263	5.1149	4.6738	N/A	N/A	N/A	3.89131647	4.23224299	4.03390219	C13431	14660-91-4	ko00906,ko01100,ko01110
Carotenoid_34	violaxanthin-myristate-laurate	xanthophylls	993.8	975.7	992.8	positive	[M+H]+	C66H104O6	N/A	N/A	N/A	N/A	N/A	N/A	N/A	N/A	N/A	N/A	N/A	N/A	--	-	-
Carotenoid_60	β-cryptoxanthin	xanthophylls	553.5	177.4	552.4331	positive	[M+H]+	C40H56O	1.0069242	0.720919343	0.793140496	1.18627459	1.638074	1.68961	N/A	N/A	N/A	1.78370444	1.48282609	2.11304891	C08591	472-70-8	ko00906,ko01110
Carotenoid_21	lutein oleate	xanthophylls	815.7	533.4	832.7	positive	[M+H-18]+	C58H88O3	0.0307036651	0.0380978593	0.0260603306	0.0257200477	0.0272622	0.0241826	N/A	N/A	N/A	0.0302732523	0.0202689963	N/A	--	-	-
Carotenoid_23	rubixanthin caprate	xanthophylls	707.7	535.6	706.7	positive	[M+H]+	C50H74O2	0.0394098292	0.0541917049	0.0718233471	0.0317548182	0.0471716	0.039053	N/A	N/A	N/A	0.00796180044	0.0120051402	0.0128586264	--	-	-
Carotenoid_30	violaxanthin palmitate	xanthophylls	839.8	821.8	838.8	positive	[M+H]+	C56H86O5	5.04500208	6.08631498	5.00975207	4.20186767	4.40828	4.2719	N/A	N/A	N/A	1.87498905	1.83459569	2.04519251	--	-	-
Carotenoid_37	violaxanthin dipalmitate	xanthophylls	1077.9	821.7	1076.9	positive	[M+H]+	C72H116O6	0.0899348188	0.0811297783	0.0671654959	0.0646264653	0.0743524	0.087673	N/A	N/A	N/A	0.0687211711	0.0498468102	0.0521644121	--	-	-
Carotenoid_35	violaxanthin dimyristate	xanthophylls	1021.8	793.7	1020.8	positive	[M+H]+	C68H108O6	0.0173653269	0.0245022936	0.0309706612	0.0166289688	0.01446088	0.01691288	N/A	N/A	N/A	0.00922284405	N/A	N/A	--	-	-
Carotenoid_54	β-cryptoxanthin oleate	xanthophylls	817.8	535.4	816.8	positive	[M+H]+	C58H88O2	0.0254277384	0.0287807722	0.0454152893	0.0226594476	0.0272596	0.0302092	N/A	N/A	N/A	N/A	N/A	N/A	--	-	-
Carotenoid_68	β-citraurin	xanthophylls	433.3	341.1	432.6	positive	[M+H]+	C30H40O2	N/A	N/A	N/A	0.00405277171	0.0044099	0.0040833	N/A	N/A	N/A	0.00601907986	0.00610253962	0.00534915713	C20894	650-69-1	ko01100,ko01110
Carotenoid_24	rubixanthin laurate	xanthophylls	735.6	535.4	734.6	positive	[M+H]+	C52H78O2	0.0164917951	0.02080237	0.0353609504	0.0136600238	0.01954216	0.020106	N/A	N/A	N/A	N/A	N/A	N/A	--	-	-
Carotenoid_26	rubixanthin palmitate	xanthophylls	791.7	535.4	790.7	positive	[M+H]+	C56H86O2	N/A	N/A	N/A	0.0825026823	0.0857344	0.0765548	N/A	N/A	N/A	0.178044812	0.123802722	0.205391467	--	-	-
Carotenoid_51	β-cryptoxanthin laurate	xanthophylls	735.8	535.5	734.8	positive	[M+H]+	C52H78O2	0.0175933153	0.018308104	0.0400719008	0.0170630836	0.0161825	0.01337046	N/A	N/A	N/A	N/A	N/A	N/A	--	-	-
Carotenoid_53	β-cryptoxanthin palmitate	xanthophylls	791.9	535.5	790.9	positive	[M+H]+	C56H86O2	N/A	N/A	N/A	0.0777033578	0.078045	0.0664212	N/A	N/A	N/A	0.145297351	0.0965554653	0.201905515	--	-	-
Carotenoid_17	lutein dimyristate	xanthophylls	761.8	533.5	988.8	positive	[M+H-228]+	C68H108O4	N/A	N/A	N/A	N/A	N/A	N/A	N/A	N/A	N/A	0.0159273252	0.0245684681	0.0179140271	--	-	-
Carotenoid_63	capsanthin	xanthophylls	585.5	109.1	584.871	positive	[M+H]+	C40H56O3	N/A	N/A	N/A	N/A	N/A	N/A	N/A	N/A	N/A	N/A	N/A	N/A	C08584	465-42-9	ko00906
Carotenoid_64	α-cryptoxanthin	xanthophylls	553.5	123.1	552.43	positive	[M+H]+	C40H56O	0.0950364431	0.0792431193	0.0748927686	0.554005563	0.683316	0.64456	N/A	N/A	N/A	1.34911173	1.12093661	1.6465078	C15981	24480-38-4	ko00906
Carotenoid_65	capsorubin	xanthophylls	601.4	109	600.42	positive	[M+H]+	C40H56O4	N/A	N/A	N/A	N/A	N/A	N/A	N/A	N/A	N/A	N/A	N/A	N/A	C08585	470-38-2	ko00906
