# Supplementary material for: Integrated transcriptome and metabolome analysis unveils the mechanism of color-transition in Edgeworthia chrysantha tepals
Source: BMC Plant Biol. 2023 Nov 16;23:567. doi: 10.1186/s12870-023-04585-1 (PMC10652483; doi:10.1186/s12870-023-04585-1)
Supplement: Supplementary file 2 — Additional file 2: Table S2. Statistics on the output and quality. [file 12870_2023_4585_MOESM2_ESM.xlsx]

## Sheet: Sheet1
Table S2. Statistics on the output and quality
Sample	Raw Reads	Clean Reads	Clean Base(G)	Error Rate(%)	Q20	Q30	GC Content(%)
					(%)	(%)
S1-1	46724006	45932192	6.89	0.03	97.56	92.89	45.06
S1-2	44813448	43551056	6.53	0.03	97.93	93.72	44.87
S1-3	48425168	47348198	7.1	0.03	97.77	93.39	45.31
S2-1	44474980	43601926	6.54	0.03	98.02	94.01	46.93
S2-2	49297846	48297066	7.24	0.03	97.89	93.72	46.9
S2-3	48579530	47994942	7.2	0.03	97.64	93.1	46.63
S3-1	46286070	44525272	6.68	0.03	98.04	93.93	45.77
S3-2	47634786	45965622	6.89	0.03	97.83	93.51	45.72
S3-3	48586356	46031690	6.9	0.03	97.73	93.28	45.88
