# Supplementary material for: Integrated transcriptome and metabolome analysis unveils the mechanism of color-transition in Edgeworthia chrysantha tepals
Source: BMC Plant Biol. 2023 Nov 16;23:567. doi: 10.1186/s12870-023-04585-1 (PMC10652483; doi:10.1186/s12870-023-04585-1)
Supplement: Supplementary file 3 — Additional file 3: Table S3. Statistical table of assembly results. [file 12870_2023_4585_MOESM3_ESM.xlsx]

## Sheet: Sheet1
Table S3. Statistical table of assembly results
Type	Number	Mean Length（bp）	N50（bp）	N90（bp）	Total Bases
Transcript	167357	951	1692	360	159221800
Unigene	153301	1016	1732	400	155761072
