# Supplementary material for: Integrated transcriptome and metabolome analysis unveils the mechanism of color-transition in Edgeworthia chrysantha tepals
Source: BMC Plant Biol. 2023 Nov 16;23:567. doi: 10.1186/s12870-023-04585-1 (PMC10652483; doi:10.1186/s12870-023-04585-1)
Supplement: Supplementary file 4 — Additional file 4: Table S4. Statistical table of annotation results. [file 12870_2023_4585_MOESM4_ESM.xlsx]

## Sheet: Sheet1
Table S4. Statistical table of annotation results
Database	Number of Genes	Percentage (%)
KEGG	54936	35.84
Nr	72895	47.55
SwissProt	52307	34.12
TrEMBL	72625	47.37
KOG	46631	30.42
GO	62545	40.8
Pfam	47267	30.83
Annotated in at least one Database	75447	49.21
Total Unigenes	153301	100
