# Supplementary material for: Integrated transcriptome and metabolome analysis unveils the mechanism of color-transition in Edgeworthia chrysantha tepals
Source: BMC Plant Biol. 2023 Nov 16;23:567. doi: 10.1186/s12870-023-04585-1 (PMC10652483; doi:10.1186/s12870-023-04585-1)
Supplement: Supplementary file 5 — Additional file 5: Table S5. Statistical table of camparison results. [file 12870_2023_4585_MOESM5_ESM.xlsx]

## Sheet: Sheet1
Table S5. Statistical table of camparison results
Sample	Clean Reads	Mapped Reads	Percentage
S1-1	45932192	35581256	0.7746
S1-2	43551056	33520302	0.7697
S1-3	47348198	37470818	0.7914
S2-1	43601926	36023012	0.8262
S2-2	48297066	40006420	0.8283
S2-3	47994942	39387892	0.8207
S3-1	44525272	35637622	0.8004
S3-2	45965622	36088356	0.7851
S3-3	46031690	36287288	0.7883
