# Supplementary material for: Integrated transcriptome and metabolome analysis unveils the mechanism of color-transition in Edgeworthia chrysantha tepals
Source: BMC Plant Biol. 2023 Nov 16;23:567. doi: 10.1186/s12870-023-04585-1 (PMC10652483; doi:10.1186/s12870-023-04585-1)
Supplement: Supplementary file 6 — Additional file 6: Table S6. Significantly enriched KEGG pathways of DEGs in 3 comparison groups. [file 12870_2023_4585_MOESM6_ESM.xlsx]

## Sheet: Sheet1
Table S6. Significantly enriched KEGG pathways of DEGs in 3 comparison groups
A vs B	Kegg_pathway	ko_id	Cluster_frequency	Genome_frequency	P-value	Corrected_P-value	GeneID	KEGG Orthology	hyperlink
S1 vs S2	Carotenoid biosynthesis	ko00906	80 out of 6792 1.17785630153121%	212 out of 27470 0.7717510010921%	1.70081e-05	0.00238114	Cluster-17435.67452;Cluster-17435.27666;Cluster-17435.27667;Cluster-17435.29168;Cluster-17435.48620;Cluster-17435.49778;Cluster-17435.74070;Cluster-17435.74072;Cluster-17435.74073;Cluster-17435.83102;Cluster-17435.63757;Cluster-17435.63785;Cluster-17435.9116;Cluster-17435.24591;Cluster-17435.40761;Cluster-17435.59489;Cluster-17435.67136;Cluster-17435.71183;Cluster-17435.8423;Cluster-17435.17473;C…	K00514+K02291+K02291+K02291+K02291+K02291+K02291+K02291+K02291+K02291+K02293+K02293+K09835+K09835+K09835+K09835+K09835+K09835+K09835+K09837+K09838+K09838+K09838+K09838+K09838+K09838+K09838+K09838+K09838+K09838+K09838+K09838+K09839+K09840+K09840+K09840+K09840+K09840+K09840+K09840+K09840+K09840+K09840+K09840+K09840+K09840+K09840+K09840+K09841+K09841+K09841+K09841+K09841+K09843+K09843+K09843+K09843+…	https:\\www.genome.jp\dbget-bin\www_bget?map00906
	Steroid biosynthesis	ko00100	61 out of 6792 0.89811542991755%	171 out of 27470 0.622497269748817%	0.000885379	0.123953	Cluster-17435.98199;Cluster-17435.53029;Cluster-17435.54031;Cluster-17435.90263;Cluster-17435.10083;Cluster-17435.116031;Cluster-17435.92014;Cluster-15973.0;Cluster-17435.117436;Cluster-17435.37748;Cluster-17435.383;Cluster-17435.100999;Cluster-17435.115318;Cluster-17435.119759;Cluster-17435.49841;Cluster-17435.52171;Cluster-17435.56861;Cluster-17435.58218;Cluster-17435.58219;Cluster-17435.58225;…	K00213+K00213+K00213+K00213+K00227+K00227+K00511+K00511+K00511+K00511+K00511+K00559+K00559+K00559+K00559+K00559+K00559+K00559+K00559+K00559+K00559+K00559+K00559+K00559+K00559+K00559+K00559+K00559+K00559+K00559+K00801+K01052+K01052+K01052+K01052+K01052+K01052+K01052+K01824+K01824+K01853+K01853+K01853+K01853+K01853+K01853+K01853+K05917+K05917+K08242+K08246+K08246+K08246+K09828+K09832+K09832+K09832+…	https:\\www.genome.jp\dbget-bin\www_bget?map00100
	Other glycan degradation	ko00511	97 out of 6792 1.4281507656066%	296 out of 27470 1.07753913360029%	0.00106041	0.148457	Cluster-17435.56591;Cluster-17435.109568;Cluster-17435.50598;Cluster-17435.52011;Cluster-17435.52029;Cluster-17435.55805;Cluster-17435.55807;Cluster-17435.55970;Cluster-17435.70397;Cluster-17435.72101;Cluster-17435.83228;Cluster-17435.96563;Cluster-17435.116999;Cluster-17435.117000;Cluster-17435.12728;Cluster-17435.41369;Cluster-17435.45706;Cluster-17435.49819;Cluster-17435.56513;Cluster-17435.60…	K01190+K01191+K01191+K01191+K01191+K01191+K01191+K01191+K01191+K01191+K01191+K01206+K01206+K01206+K01206+K01206+K01206+K01206+K01206+K01206+K01206+K01206+K01206+K01206+K01206+K01206+K01227+K01227+K01444+K01444+K12309+K12309+K12309+K12309+K12309+K12309+K12309+K12309+K12309+K12309+K12309+K12309+K12309+K12309+K12309+K12309+K12309+K12309+K12309+K12309+K12309+K12309+K12309+K12309+K12309+K12309+K12309+…	https:\\www.genome.jp\dbget-bin\www_bget?map00511
	Pantothenate and CoA biosynthesis	ko00770	67 out of 6792 0.986454652532391%	194 out of 27470 0.706224972697488%	0.00136273	0.190782	Cluster-17435.23713;Cluster-17435.24993;Cluster-17435.50434;Cluster-17435.51027;Cluster-17435.55434;Cluster-17435.70914;Cluster-17435.112144;Cluster-17435.12880;Cluster-17435.22193;Cluster-17435.22959;Cluster-17435.48923;Cluster-17435.63727;Cluster-17435.63730;Cluster-17435.69330;Cluster-17435.70136;Cluster-17435.70137;Cluster-17435.70138;Cluster-17435.77575;Cluster-17435.88278;Cluster-17435.7736…	K00053+K00053+K00053+K00053+K00053+K00053+K00128+K00128+K00128+K00128+K00128+K00128+K00128+K00128+K00128+K00128+K00128+K00128+K00128+K00606+K00826+K00826+K00826+K00826+K00826+K01431+K01464+K01464+K01464+K01464+K01464+K01513+K01513+K01513+K01598+K01652+K01653+K01653+K01653+K01653+K01653+K01653+K01653+K01653+K01653+K01653+K01653+K01653+K01687+K01687+K01687+K01687+K01922+K01922+K01922+K06133+K06133+…	https:\\www.genome.jp\dbget-bin\www_bget?map00770
	Biosynthesis of secondary metabolites	ko01110	1676 out of 6792 24.6760895170789%	6412 out of 27470 23.3418274481252%	0.00149696	0.209574	Cluster-17435.106752;Cluster-17435.91691;Cluster-17435.112574;Cluster-17435.121101;Cluster-17435.27021;Cluster-17435.45935;Cluster-17435.56077;Cluster-17435.78399;Cluster-17435.78400;Cluster-17435.79886;Cluster-17435.90041;Cluster-17435.90552;Cluster-17435.75848;Cluster-17435.97628;Cluster-17435.119567;Cluster-17435.7481;Cluster-17435.96852;Cluster-17435.30005;Cluster-17435.35386;Cluster-17435.35…	K00001+K00002+K00002+K00002+K00002+K00002+K00002+K00002+K00002+K00002+K00002+K00002+K00003+K00006+K00006+K00010+K00013+K00013+K00013+K00013+K00016+K00016+K00016+K00016+K00016+K00021+K00021+K00021+K00021+K00025+K00026+K00026+K00026+K00026+K00026+K00026+K00030+K00030+K00030+K00031+K00031+K00031+K00031+K00031+K00031+K00031+K00031+K00031+K00031+K00031+K00031+K00031+K00031+K00031+K00033+K00036+K00036+…	https:\\www.genome.jp\dbget-bin\www_bget?map01110
	Flavone and flavonol biosynthesis	ko00944	20 out of 6792 0.294464075382803%	43 out of 27470 0.156534401164907%	0.00154255	0.215957	Cluster-17435.69123;Cluster-17435.122594;Cluster-17435.114135;Cluster-17435.93464;Cluster-17435.24239;Cluster-17435.25262;Cluster-17435.9253;Cluster-17435.9317;Cluster-17435.9332;Cluster-17435.9493;Cluster-17435.100010;Cluster-17435.122456;Cluster-17435.10852;Cluster-17435.11108;Cluster-17435.11307;Cluster-17435.124045;Cluster-17435.124053;Cluster-17435.12568;Cluster-17435.17462;Cluster-17435.538…	K10757+K13080+K13083+K13264+K13264+K13264+K22771+K22771+K22771+K22771+K22771+K22771+K22794+K22794+K22794+K22794+K22794+K22794+K22794+K22794	https:\\www.genome.jp\dbget-bin\www_bget?map00944
	Starch and sucrose metabolism	ko00500	289 out of 6792 4.25500588928151%	1013 out of 27470 3.68765926465235%	0.00267407	0.37437	Cluster-17435.113182;Cluster-17435.114565;Cluster-17435.22249;Cluster-17435.28299;Cluster-17435.59833;Cluster-17435.61321;Cluster-17435.61322;Cluster-17435.69654;Cluster-17435.70200;Cluster-17435.80669;Cluster-17435.84821;Cluster-17435.97777;Cluster-17435.105675;Cluster-17435.19247;Cluster-17435.21999;Cluster-17435.24396;Cluster-17435.28721;Cluster-17435.42669;Cluster-17435.42676;Cluster-17435.57…	K00688+K00688+K00688+K00688+K00688+K00688+K00688+K00688+K00688+K00688+K00688+K00695+K00695+K00695+K00695+K00695+K00695+K00695+K00695+K00695+K00695+K00696+K00696+K00696+K00696+K00696+K00696+K00696+K00700+K00700+K00700+K00700+K00700+K00700+K00700+K00700+K00700+K00703+K00703+K00703+K00703+K00703+K00703+K00703+K00705+K00705+K00750+K00750+K00750+K00750+K00750+K00844+K00844+K00844+K00844+K00844+K00847+…	https:\\www.genome.jp\dbget-bin\www_bget?map00500
	Folate biosynthesis	ko00790	45 out of 6792 0.662544169611307%	126 out of 27470 0.458682198762286%	0.00379327	0.531057	Cluster-17435.52281;Cluster-17435.57432;Cluster-17435.78034;Cluster-17435.90805;Cluster-17435.29226;Cluster-17435.79861;Cluster-17435.110824;Cluster-17435.122371;Cluster-17435.127830;Cluster-17435.45149;Cluster-17435.54285;Cluster-17435.81345;Cluster-17435.84411;Cluster-17435.84412;Cluster-17435.84413;Cluster-17435.84414;Cluster-17435.57542;Cluster-17435.97846;Cluster-17435.58148;Cluster-17435.29…	K00079+K00079+K00079+K01307+K01307+K01307+K01495+K01495+K01495+K01724+K01724+K01724+K01930+K01930+K01930+K01930+K03635+K03637+K03637+K03639+K03639+K13941+K13950+K13950+K13998+K15376+K15376+K15631+K15631+K15631+K15631+K15631+K18482+K18482+K18482+K18482+K18482+K18482+K18482+K18482+K18482+K18482+K18482+K18482+K18482	https:\\www.genome.jp\dbget-bin\www_bget?map00790
	Base excision repair	ko03410	67 out of 6792 0.986454652532391%	202 out of 27470 0.735347651983983%	0.00417933	0.585107	Cluster-17435.24868;Cluster-17435.99577;Cluster-17435.99596;Cluster-17435.117213;Cluster-17435.13987;Cluster-17435.18835;Cluster-17435.55688;Cluster-17435.59799;Cluster-17435.62549;Cluster-17435.63186;Cluster-17435.63923;Cluster-17435.71552;Cluster-17435.81660;Cluster-17435.10251;Cluster-17435.108484;Cluster-17435.10252;Cluster-17435.17452;Cluster-17435.17453;Cluster-17435.17454;Cluster-17435.363…	K01142+K01246+K01246+K01246+K01246+K01246+K01246+K01246+K01246+K01246+K01246+K01246+K01246+K02324+K02324+K02327+K02327+K02327+K02327+K02327+K02327+K02327+K02328+K02328+K02328+K02335+K02335+K02335+K03512+K03512+K03512+K03575+K03652+K04799+K04802+K10569+K10747+K10747+K10771+K10771+K10771+K10771+K10771+K10771+K10771+K10772+K10772+K10772+K10773+K10773+K10773+K10773+K10773+K10773+K10798+K10798+K10798+…	https:\\www.genome.jp\dbget-bin\www_bget?map03410
	Circadian rhythm - plant	ko04712	91 out of 6792 1.33981154299175%	287 out of 27470 1.04477611940298%	0.00431653	0.604315	Cluster-6924.2;Cluster-17435.105621;Cluster-17435.28388;Cluster-17435.33467;Cluster-17435.47031;Cluster-17435.47316;Cluster-17435.62320;Cluster-17435.67538;Cluster-17435.36217;Cluster-17435.43254;Cluster-17435.62984;Cluster-17435.65173;Cluster-17435.65174;Cluster-17435.68690;Cluster-17435.59195;Cluster-17435.9414;Cluster-17435.27044;Cluster-17435.36543;Cluster-17435.90897;Cluster-17435.47555;Clus…	K00660+K00660+K00660+K00660+K00660+K00660+K00660+K00660+K03097+K03097+K03097+K03097+K03097+K03097+K03115+K10143+K10143+K10143+K12115+K12115+K12116+K12116+K12118+K12118+K12120+K12120+K12120+K12120+K12121+K12121+K12124+K12125+K12125+K12126+K12126+K12126+K12126+K12126+K12126+K12126+K12129+K12129+K12130+K12130+K12133+K12133+K12133+K12133+K12133+K12133+K12133+K12133+K12133+K12133+K12133+K12133+K12133+…	https:\\www.genome.jp\dbget-bin\www_bget?map04712
	Biosynthesis of cofactors	ko01240	345 out of 6792 5.07950530035336%	1240 out of 27470 4.51401528940663%	0.0057527	0.805378	Cluster-17435.91691;Cluster-17435.112574;Cluster-17435.121101;Cluster-17435.27021;Cluster-17435.45935;Cluster-17435.56077;Cluster-17435.78399;Cluster-17435.78400;Cluster-17435.79886;Cluster-17435.90041;Cluster-17435.90552;Cluster-17435.71364;Cluster-17435.95152;Cluster-17435.41783;Cluster-17435.67041;Cluster-17435.67791;Cluster-17435.96285;Cluster-17435.110297;Cluster-17435.12088;Cluster-17435.12…	K00002+K00002+K00002+K00002+K00002+K00002+K00002+K00002+K00002+K00002+K00002+K00012+K00059+K00059+K00059+K00059+K00103+K00103+K00103+K00103+K00103+K00103+K00128+K00128+K00128+K00128+K00128+K00128+K00128+K00128+K00128+K00128+K00128+K00128+K00128+K00208+K00208+K00228+K00228+K00231+K00231+K00254+K00275+K00275+K00278+K00278+K00278+K00288+K00288+K00288+K00382+K00382+K00457+K00457+K00591+K00600+K00600+…	https:\\www.genome.jp\dbget-bin\www_bget?map01240
	alpha-Linolenic acid metabolism	ko00592	78 out of 6792 1.14840989399293%	245 out of 27470 0.89188205314889%	0.00693465	0.970851	Cluster-17435.20287;Cluster-17435.26332;Cluster-17435.32390;Cluster-17435.41135;Cluster-17435.67377;Cluster-17435.87600;Cluster-17435.90296;Cluster-17435.90297;Cluster-17435.90298;Cluster-17435.90313;Cluster-17435.109600;Cluster-17435.52568;Cluster-17435.52571;Cluster-17435.52573;Cluster-17435.52578;Cluster-17435.57236;Cluster-17435.60848;Cluster-17435.61852;Cluster-17435.61860;Cluster-17435.8468…	K00224+K00232+K00232+K00232+K00232+K00232+K00232+K00232+K00232+K00232+K00454+K00454+K00454+K00454+K00454+K00454+K00454+K00454+K00454+K00454+K00454+K01047+K01047+K01723+K01723+K01723+K05894+K05894+K05894+K05894+K05894+K07513+K07513+K07513+K07513+K07513+K10525+K10525+K10526+K10526+K10526+K10526+K10527+K10527+K10527+K10527+K10527+K10527+K10527+K10527+K10527+K10527+K10527+K10527+K10527+K10527+K10527+…	https:\\www.genome.jp\dbget-bin\www_bget?map00592
	Valine, leucine and isoleucine biosynthesis	ko00290	31 out of 6792 0.456419316843345%	83 out of 27470 0.302147797597379%	0.00711934	0.996708	Cluster-17435.80779;Cluster-17435.23713;Cluster-17435.24993;Cluster-17435.50434;Cluster-17435.51027;Cluster-17435.55434;Cluster-17435.70914;Cluster-17435.28066;Cluster-17435.28067;Cluster-17435.36161;Cluster-17435.36793;Cluster-17435.46895;Cluster-17435.59720;Cluster-17435.9236;Cluster-17435.92381;Cluster-17435.93825;Cluster-17435.100968;Cluster-17435.122663;Cluster-17435.28794;Cluster-17435.6208…	K00052+K00053+K00053+K00053+K00053+K00053+K00053+K00826+K00826+K00826+K00826+K00826+K01652+K01653+K01653+K01653+K01653+K01653+K01653+K01653+K01653+K01653+K01653+K01653+K01653+K01687+K01687+K01687+K01687+K01704+K01754	https:\\www.genome.jp\dbget-bin\www_bget?map00290
	Mismatch repair	ko03430	60 out of 6792 0.88339222614841%	182 out of 27470 0.662540953767747%	0.00742445	1	Cluster-17435.10252;Cluster-17435.17452;Cluster-17435.17453;Cluster-17435.17454;Cluster-17435.36374;Cluster-17435.79325;Cluster-17435.83563;Cluster-17435.68960;Cluster-17435.71292;Cluster-17435.76152;Cluster-17435.15160;Cluster-17435.66415;Cluster-17435.66416;Cluster-17435.70661;Cluster-17435.89013;Cluster-17435.86456;Cluster-16311.0;Cluster-17435.114228;Cluster-17435.50863;Cluster-17435.53883;Cl…	K02327+K02327+K02327+K02327+K02327+K02327+K02327+K02328+K02328+K02328+K03111+K03111+K03111+K03111+K03657+K04802+K07456+K07456+K07456+K07456+K07456+K07456+K07456+K07456+K07456+K07456+K07466+K07466+K07466+K07466+K07466+K07466+K07466+K08734+K08734+K08734+K08736+K08736+K08736+K08736+K08737+K08737+K08737+K08737+K10739+K10739+K10746+K10747+K10747+K10754+K10754+K10755+K10755+K10755+K10755+K10755+K10755+…	https:\\www.genome.jp\dbget-bin\www_bget?map03430
	C5-Branched dibasic acid metabolism	ko00660	15 out of 6792 0.220848056537102%	33 out of 27470 0.120131052056789%	0.00754621	1	Cluster-17435.80779;Cluster-17435.59720;Cluster-17435.9236;Cluster-17435.92381;Cluster-17435.93825;Cluster-17435.100968;Cluster-17435.122663;Cluster-17435.28794;Cluster-17435.62088;Cluster-17435.72740;Cluster-17435.78003;Cluster-17435.84055;Cluster-17435.84169;Cluster-17435.86626;Cluster-17435.13620	K00052+K01652+K01653+K01653+K01653+K01653+K01653+K01653+K01653+K01653+K01653+K01653+K01653+K01653+K01704	https:\\www.genome.jp\dbget-bin\www_bget?map00660
	DNA replication	ko03030	64 out of 6792 0.942285041224971%	201 out of 27470 0.731707317073171%	0.013332	1	Cluster-17435.94254;Cluster-17435.119042;Cluster-17435.123229;Cluster-17435.47006;Cluster-17435.100857;Cluster-17435.52215;Cluster-17435.52216;Cluster-17435.90794;Cluster-17435.19070;Cluster-17435.62929;Cluster-17435.10251;Cluster-17435.108484;Cluster-17435.10252;Cluster-17435.17452;Cluster-17435.17453;Cluster-17435.17454;Cluster-17435.36374;Cluster-17435.79325;Cluster-17435.83563;Cluster-17435.6…	K02209+K02209+K02209+K02210+K02212+K02212+K02212+K02320+K02321+K02321+K02324+K02324+K02327+K02327+K02327+K02327+K02327+K02327+K02327+K02328+K02328+K02328+K02335+K02335+K02335+K02540+K02541+K02542+K02542+K02542+K02684+K02684+K02685+K03111+K03111+K03111+K03111+K04799+K04802+K07466+K07466+K07466+K07466+K07466+K07466+K07466+K10739+K10739+K10742+K10742+K10745+K10745+K10747+K10747+K10754+K10754+K10755+…	https:\\www.genome.jp\dbget-bin\www_bget?map03030
	Metabolic pathways	ko01100	3114 out of 6792 45.8480565371025%	12275 out of 27470 44.6851110302148%	0.0136586	1	Cluster-17435.106752;Cluster-17435.91691;Cluster-17435.112574;Cluster-17435.121101;Cluster-17435.27021;Cluster-17435.45935;Cluster-17435.56077;Cluster-17435.78399;Cluster-17435.78400;Cluster-17435.79886;Cluster-17435.90041;Cluster-17435.90552;Cluster-17435.75848;Cluster-17435.57810;Cluster-17435.68865;Cluster-17435.79777;Cluster-17435.7481;Cluster-17435.71364;Cluster-17435.96852;Cluster-17435.300…	K00001+K00002+K00002+K00002+K00002+K00002+K00002+K00002+K00002+K00002+K00002+K00002+K00003+K00008+K00008+K00008+K00010+K00012+K00013+K00013+K00013+K00013+K00016+K00016+K00016+K00016+K00016+K00020+K00020+K00020+K00020+K00020+K00020+K00020+K00020+K00021+K00021+K00021+K00021+K00025+K00026+K00026+K00026+K00026+K00026+K00026+K00028+K00028+K00028+K00028+K00028+K00028+K00028+K00028+K00029+K00029+K00030+…	https:\\www.genome.jp\dbget-bin\www_bget?map01100
	Cutin, suberine and wax biosynthesis	ko00073	35 out of 6792 0.515312131919906%	104 out of 27470 0.378594830724427%	0.0253972	1	Cluster-17435.18362;Cluster-17435.29810;Cluster-17435.41711;Cluster-12559.0;Cluster-17435.63925;Cluster-17435.64918;Cluster-17435.109788;Cluster-17435.114564;Cluster-17435.122784;Cluster-17435.50710;Cluster-17435.54937;Cluster-17435.63592;Cluster-17435.72148;Cluster-17435.91620;Cluster-17435.60236;Cluster-17435.62697;Cluster-17435.67360;Cluster-17435.68228;Cluster-17435.71667;Cluster-17435.76560;…	K13356+K13356+K13407+K15398+K15398+K15398+K15400+K15400+K15402+K15402+K15403+K15403+K15403+K15404+K15404+K15404+K15404+K15404+K15404+K15404+K15406+K15406+K15406+K15406+K15406+K15406+K15406+K15406+K15406+K15406+K15406+K15406+K20495+K20769+K21995	https:\\www.genome.jp\dbget-bin\www_bget?map00073
	Glycosylphosphatidylinositol (GPI)-anchor biosynthesis	ko00563	74 out of 6792 1.08951707891637%	244 out of 27470 0.888241718238078%	0.0266813	1	Cluster-17435.42381;Cluster-17435.125348;Cluster-17435.25047;Cluster-17435.40804;Cluster-17435.93768;Cluster-17435.94171;Cluster-17435.9774;Cluster-17435.9775;Cluster-17435.9776;Cluster-17435.98066;Cluster-17435.105316;Cluster-17435.105997;Cluster-17435.106977;Cluster-17435.108914;Cluster-17435.122034;Cluster-17435.122036;Cluster-17435.122112;Cluster-17435.122152;Cluster-17435.123393;Cluster-1743…	K03434+K03857+K03857+K03857+K03860+K03860+K03860+K03860+K03860+K03860+K03860+K03860+K03860+K03860+K03860+K03860+K03860+K03860+K03860+K03860+K03860+K03860+K03860+K03860+K03860+K03860+K03860+K03860+K03860+K03860+K03861+K05283+K05283+K05283+K05284+K05285+K05285+K05285+K05285+K05287+K05287+K05288+K05288+K05288+K05288+K05290+K05290+K05291+K05291+K05291+K05291+K05291+K05291+K05293+K05293+K05293+K05293+…	https:\\www.genome.jp\dbget-bin\www_bget?map00563
	Biosynthesis of amino acids	ko01230	297 out of 6792 4.37279151943463%	1095 out of 27470 3.98616672733892%	0.0337032	1	Cluster-17435.75848;Cluster-17435.96852;Cluster-17435.30005;Cluster-17435.35386;Cluster-17435.35387;Cluster-17435.59646;Cluster-17435.68289;Cluster-17435.85470;Cluster-17435.91704;Cluster-17435.37559;Cluster-17435.51400;Cluster-17435.59716;Cluster-17435.61245;Cluster-17435.67391;Cluster-17435.68227;Cluster-17435.69334;Cluster-17435.74512;Cluster-17435.75490;Cluster-17435.81172;Cluster-17435.82130…	K00003+K00013+K00013+K00013+K00013+K00030+K00030+K00030+K00031+K00031+K00031+K00031+K00031+K00031+K00031+K00031+K00031+K00031+K00031+K00031+K00031+K00031+K00031+K00052+K00053+K00053+K00053+K00053+K00053+K00053+K00134+K00134+K00134+K00134+K00215+K00215+K00264+K00264+K00264+K00264+K00264+K00264+K00264+K00549+K00549+K00549+K00549+K00549+K00600+K00600+K00600+K00600+K00600+K00600+K00600+K00600+K00600+…	https:\\www.genome.jp\dbget-bin\www_bget?map01230
S2 vs S3	Plant hormone signal transduction	ko04075	502 out of 7677 6.53901263514394%	1411 out of 27470 5.13651255915544%	8.96856e-11	1.26457e-08	Cluster-17435.114448;Cluster-17435.123491;Cluster-17435.19519;Cluster-17435.56760;Cluster-17435.56915;Cluster-17435.59767;Cluster-17435.76964;Cluster-17435.78704;Cluster-17435.3874;Cluster-17435.91106;Cluster-17435.91853;Cluster-17435.91954;Cluster-17435.92536;Cluster-17435.92567;Cluster-17435.94936;Cluster-17435.97005;Cluster-17435.10175;Cluster-17435.104036;Cluster-17435.105491;Cluster-17435.10…	K12126+K12126+K12126+K12126+K12126+K12126+K12126+K12126+K13413+K13415+K13415+K13415+K13415+K13415+K13415+K13415+K13415+K13415+K13415+K13415+K13415+K13415+K13415+K13415+K13415+K13415+K13415+K13415+K13415+K13415+K13415+K13415+K13415+K13415+K13415+K13415+K13415+K13415+K13415+K13415+K13415+K13415+K13415+K13415+K13415+K13415+K13415+K13415+K13415+K13415+K13415+K13415+K13415+K13415+K13415+K13415+K13415+…	https:\\www.genome.jp\dbget-bin\www_bget?map04075
	Phenylpropanoid biosynthesis	ko00940	223 out of 7677 2.90478051322131%	571 out of 27470 2.07863123407353%	4.55111e-09	6.41706e-07	Cluster-17435.128877;Cluster-17435.16008;Cluster-17435.61687;Cluster-17435.98354;Cluster-17435.98792;Cluster-15024.0;Cluster-16932.0;Cluster-17435.103797;Cluster-17435.124143;Cluster-17435.124600;Cluster-17435.14009;Cluster-17435.20104;Cluster-17435.275;Cluster-17435.33577;Cluster-17435.34907;Cluster-17435.35850;Cluster-17435.40623;Cluster-17435.46784;Cluster-17435.48059;Cluster-17435.50880;Clust…	K00083+K00083+K00083+K00430+K00430+K00430+K00430+K00430+K00430+K00430+K00430+K00430+K00430+K00430+K00430+K00430+K00430+K00430+K00430+K00430+K00430+K00430+K00430+K00430+K00430+K00430+K00430+K00430+K00430+K00430+K00430+K00430+K00487+K00487+K00487+K00588+K00588+K00588+K00588+K00588+K00588+K01188+K01188+K01188+K01188+K01188+K01188+K01188+K01188+K01188+K01188+K01188+K01188+K01188+K01188+K01188+K01188+…	https:\\www.genome.jp\dbget-bin\www_bget?map00940
	Biosynthesis of secondary metabolites	ko01110	1948 out of 7677 25.3744952455386%	6412 out of 27470 23.3418274481252%	4.4e-07	6.204e-05	Cluster-17435.91691;Cluster-17435.45936;Cluster-17435.56077;Cluster-17435.78399;Cluster-17435.78400;Cluster-17435.97628;Cluster-17435.38805;Cluster-17435.38806;Cluster-17435.38807;Cluster-17435.48638;Cluster-17435.48639;Cluster-17435.53852;Cluster-17435.57151;Cluster-17435.7481;Cluster-17435.30005;Cluster-17435.100434;Cluster-17435.100435;Cluster-17435.109924;Cluster-17435.22930;Cluster-17435.229…	K00002+K00002+K00002+K00002+K00002+K00006+K00006+K00006+K00006+K00006+K00006+K00006+K00006+K00010+K00013+K00016+K00016+K00016+K00021+K00021+K00021+K00021+K00021+K00021+K00021+K00021+K00021+K00025+K00026+K00026+K00026+K00026+K00026+K00026+K00030+K00030+K00030+K00030+K00030+K00030+K00031+K00031+K00031+K00031+K00031+K00031+K00031+K00031+K00031+K00031+K00031+K00031+K00031+K00031+K00031+K00031+K00033+…	https:\\www.genome.jp\dbget-bin\www_bget?map01110
	Plant-pathogen interaction	ko04626	691 out of 7677 9.00091181451088%	2141 out of 27470 7.79395704404805%	2.50728e-06	0.000353527	Cluster-17435.10671;Cluster-17435.64721;Cluster-17435.64722;Cluster-17435.64726;Cluster-17435.65661;Cluster-17435.73728;Cluster-17435.104977;Cluster-17435.123399;Cluster-17435.127995;Cluster-17435.129242;Cluster-17435.20963;Cluster-17435.30436;Cluster-17435.38973;Cluster-17435.45820;Cluster-17435.53376;Cluster-17435.58810;Cluster-17435.67286;Cluster-17435.6841;Cluster-17435.73841;Cluster-17435.77…	K01373+K01373+K01373+K01373+K01373+K01373+K02183+K02183+K02183+K02183+K02183+K02183+K02183+K02183+K02183+K02183+K02183+K02183+K02183+K02183+K02358+K02358+K02358+K02358+K02358+K02358+K02358+K02358+K02358+K02358+K02358+K02358+K02358+K02358+K02358+K02358+K02358+K02358+K02358+K02358+K02358+K02358+K02358+K02358+K02358+K02358+K02358+K02358+K02358+K02358+K02358+K02358+K02358+K02358+K02358+K02358+K02358+…	https:\\www.genome.jp\dbget-bin\www_bget?map04626
	alpha-Linolenic acid metabolism	ko00592	100 out of 7677 1.30259215839521%	245 out of 27470 0.89188205314889%	9.07781e-06	0.00127997	Cluster-17435.106405;Cluster-17435.3937;Cluster-17435.67462;Cluster-17435.67463;Cluster-17435.73831;Cluster-17435.119697;Cluster-17435.26332;Cluster-17435.28309;Cluster-17435.32390;Cluster-17435.67377;Cluster-17435.81581;Cluster-17435.83976;Cluster-17435.83979;Cluster-17435.83981;Cluster-17435.87600;Cluster-17435.90296;Cluster-17435.14031;Cluster-17435.44383;Cluster-17435.52573;Cluster-17435.5257…	K00224+K00224+K00224+K00224+K00224+K00232+K00232+K00232+K00232+K00232+K00232+K00232+K00232+K00232+K00232+K00232+K00454+K00454+K00454+K00454+K00454+K00454+K00454+K00454+K00454+K00454+K00454+K00454+K00454+K00454+K00454+K01047+K01723+K01723+K01723+K01723+K05894+K05894+K05894+K05894+K05894+K05894+K05894+K05894+K05894+K07513+K07513+K07513+K07513+K07513+K07513+K07513+K08241+K10525+K10525+K10526+K10526+…	https:\\www.genome.jp\dbget-bin\www_bget?map00592
	MAPK signaling pathway - plant	ko04016	407 out of 7677 5.30155008466849%	1228 out of 27470 4.47033127047688%	2.48875e-05	0.00350913	Cluster-17435.107016;Cluster-17435.12746;Cluster-17435.28590;Cluster-17435.37302;Cluster-17435.37307;Cluster-17435.61093;Cluster-17435.62129;Cluster-17435.69891;Cluster-17435.69956;Cluster-17435.104977;Cluster-17435.123399;Cluster-17435.127995;Cluster-17435.129242;Cluster-17435.20963;Cluster-17435.30436;Cluster-17435.38973;Cluster-17435.45820;Cluster-17435.53376;Cluster-17435.58810;Cluster-17435.…	K00940+K00940+K00940+K00940+K00940+K00940+K00940+K00940+K00940+K02183+K02183+K02183+K02183+K02183+K02183+K02183+K02183+K02183+K02183+K02183+K02183+K02183+K02183+K03781+K03781+K03781+K03781+K03781+K03781+K03781+K13413+K13414+K13416+K13416+K13416+K13416+K13416+K13416+K13416+K13416+K13416+K13416+K13416+K13416+K13416+K13416+K13416+K13416+K13416+K13416+K13416+K13416+K13416+K13416+K13416+K13416+K13416+…	https:\\www.genome.jp\dbget-bin\www_bget?map04016
	Carotenoid biosynthesis	ko00906	85 out of 7677 1.10720333463593%	212 out of 27470 0.7717510010921%	8.6342e-05	0.0121742	Cluster-17435.67453;Cluster-17435.68992;Cluster-17435.69911;Cluster-17435.70402;Cluster-17435.90683;Cluster-17435.93050;Cluster-17435.27666;Cluster-17435.29169;Cluster-17435.29170;Cluster-17435.48620;Cluster-17435.49778;Cluster-17435.68561;Cluster-17435.74070;Cluster-17435.74072;Cluster-17435.74073;Cluster-17435.83102;Cluster-17435.63759;Cluster-17435.63769;Cluster-17435.63776;Cluster-17435.63777…	K00514+K00514+K00514+K00514+K02291+K02291+K02291+K02291+K02291+K02291+K02291+K02291+K02291+K02291+K02291+K02291+K02293+K02293+K02293+K02293+K02293+K06444+K09835+K09835+K09835+K09835+K09835+K09835+K09835+K09838+K09838+K09838+K09838+K09838+K09838+K09838+K09838+K09838+K09838+K09838+K09838+K09838+K09838+K09839+K09840+K09840+K09840+K09840+K09840+K09840+K09840+K09840+K09840+K09840+K09841+K09843+K09843+…	https:\\www.genome.jp\dbget-bin\www_bget?map00906
	Flavonoid biosynthesis	ko00941	85 out of 7677 1.10720333463593%	223 out of 27470 0.81179468511103%	0.000610843	0.0861288	Cluster-17435.19940;Cluster-17435.19941;Cluster-17435.82138;Cluster-17435.43315;Cluster-17435.4747;Cluster-17435.56674;Cluster-17435.57780;Cluster-17435.6307;Cluster-17435.8284;Cluster-6924.2;Cluster-17435.105621;Cluster-17435.28388;Cluster-17435.47031;Cluster-17435.62320;Cluster-17435.6597;Cluster-17435.67538;Cluster-17435.7346;Cluster-17435.9173;Cluster-17435.94396;Cluster-17435.101959;Cluster-…	K00487+K00487+K00487+K00588+K00588+K00588+K00588+K00588+K00588+K00660+K00660+K00660+K00660+K00660+K00660+K00660+K00660+K01859+K01859+K01859+K01859+K01859+K01859+K01859+K01859+K01859+K01859+K01859+K01859+K01859+K01859+K01859+K05277+K05277+K05277+K05277+K05277+K05277+K05278+K05278+K05278+K05278+K05278+K05278+K05278+K05280+K08695+K08695+K09754+K13065+K13065+K13065+K13065+K13065+K13065+K13065+K13065+…	https:\\www.genome.jp\dbget-bin\www_bget?map00941
	Metabolic pathways	ko01100	3550 out of 7677 46.2420216230298%	12275 out of 27470 44.6851110302148%	0.000647408	0.0912845	Cluster-17435.91691;Cluster-17435.45936;Cluster-17435.56077;Cluster-17435.78399;Cluster-17435.78400;Cluster-17435.57810;Cluster-17435.68865;Cluster-17435.79777;Cluster-17435.7481;Cluster-17435.98808;Cluster-17435.30005;Cluster-17435.100434;Cluster-17435.100435;Cluster-17435.109924;Cluster-17435.122891;Cluster-17435.123401;Cluster-17435.28533;Cluster-17435.36452;Cluster-17435.36453;Cluster-17435.4…	K00002+K00002+K00002+K00002+K00002+K00008+K00008+K00008+K00010+K00012+K00013+K00016+K00016+K00016+K00020+K00020+K00020+K00020+K00020+K00020+K00020+K00020+K00020+K00020+K00020+K00021+K00021+K00021+K00021+K00021+K00021+K00021+K00021+K00021+K00025+K00026+K00026+K00026+K00026+K00026+K00026+K00028+K00028+K00028+K00028+K00028+K00029+K00029+K00029+K00029+K00029+K00030+K00030+K00030+K00030+K00030+K00030+…	https:\\www.genome.jp\dbget-bin\www_bget?map01100
	Circadian rhythm - plant	ko04712	105 out of 7677 1.36772176631497%	287 out of 27470 1.04477611940298%	0.000852266	0.12017	Cluster-6924.2;Cluster-17435.105621;Cluster-17435.28388;Cluster-17435.47031;Cluster-17435.62320;Cluster-17435.6597;Cluster-17435.67538;Cluster-17435.7346;Cluster-17435.94869;Cluster-17435.11668;Cluster-17435.43254;Cluster-17435.48477;Cluster-17435.49995;Cluster-17435.53136;Cluster-17435.60942;Cluster-17435.65174;Cluster-17435.68690;Cluster-17435.75163;Cluster-17435.26437;Cluster-17435.30103;Clust…	K00660+K00660+K00660+K00660+K00660+K00660+K00660+K00660+K03097+K03097+K03097+K03097+K03097+K03097+K03097+K03097+K03097+K03097+K03115+K03115+K03115+K03115+K10143+K10143+K10143+K12115+K12115+K12116+K12116+K12119+K12120+K12120+K12120+K12120+K12124+K12124+K12124+K12124+K12125+K12125+K12126+K12126+K12126+K12126+K12126+K12126+K12126+K12126+K12127+K12128+K12129+K12130+K12130+K12130+K12130+K12130+K12133+…	https:\\www.genome.jp\dbget-bin\www_bget?map04712
	Isoflavonoid biosynthesis	ko00943	50 out of 7677 0.651296079197603%	123 out of 27470 0.447761194029851%	0.00158573	0.223588	Cluster-17435.117196;Cluster-17435.123265;Cluster-17435.28160;Cluster-17435.28161;Cluster-17435.58992;Cluster-17435.63789;Cluster-17435.76494;Cluster-17435.79278;Cluster-17435.84738;Cluster-17435.85955;Cluster-17435.8637;Cluster-17435.95853;Cluster-17435.10181;Cluster-17435.109951;Cluster-17435.111293;Cluster-17435.111294;Cluster-17435.111296;Cluster-17435.12580;Cluster-17435.125800;Cluster-17435…	K13258+K13258+K13258+K13258+K13258+K13258+K13258+K13258+K13258+K13258+K13258+K13260+K13260+K13260+K13260+K13260+K13260+K13260+K13260+K13260+K13260+K13260+K13260+K13260+K13260+K13260+K13260+K13260+K13260+K13260+K13260+K13260+K13264+K13264+K13264+K13264+K13264+K13264+K13267+K13267+K13267+K13267+K13267+K13267+K13267+K23179+K23179+K25075+K25075+K25075	https:\\www.genome.jp\dbget-bin\www_bget?map00943
	Anthocyanin biosynthesis	ko00942	6 out of 7677 0.0781555295037124%	7 out of 27470 0.0254823443756826%	0.002533	0.357153	Cluster-17435.123637;Cluster-17435.14480;Cluster-17435.98797;Cluster-17435.36439;Cluster-17435.125022;Cluster-17435.24241	K12338+K12338+K12930+K12930+K21383+K21383	https:\\www.genome.jp\dbget-bin\www_bget?map00942
	Flavone and flavonol biosynthesis	ko00944	21 out of 7677 0.273544353262993%	43 out of 27470 0.156534401164907%	0.0028904	0.407546	Cluster-17435.67084;Cluster-17435.69123;Cluster-17435.122594;Cluster-17435.114135;Cluster-17435.108818;Cluster-17435.110037;Cluster-17435.120796;Cluster-17435.12313;Cluster-17435.124636;Cluster-17435.86161;Cluster-17435.9317;Cluster-17435.9332;Cluster-17435.100010;Cluster-17435.122456;Cluster-17435.7510;Cluster-17435.10852;Cluster-17435.124045;Cluster-17435.124053;Cluster-17435.12568;Cluster-1743…	K05280+K10757+K13080+K13083+K13264+K13264+K13264+K13264+K13264+K13264+K22771+K22771+K22771+K22771+K22771+K22794+K22794+K22794+K22794+K22794+K22794	https:\\www.genome.jp\dbget-bin\www_bget?map00944
	Taurine and hypotaurine metabolism	ko00430	7 out of 7677 0.0911814510876645%	11 out of 27470 0.0400436840189297%	0.014443	1	Cluster-17435.41215;Cluster-17435.7731;Cluster-17435.80310;Cluster-17435.89142;Cluster-17435.90476;Cluster-17435.112545;Cluster-17435.20898	K01580+K01580+K01580+K01580+K01580+K18592+K18592	https:\\www.genome.jp\dbget-bin\www_bget?map00430
	Other glycan degradation	ko00511	99 out of 7677 1.28956623681125%	296 out of 27470 1.07753913360029%	0.021292	1	Cluster-17435.90584;Cluster-17435.109573;Cluster-17435.29414;Cluster-17435.50598;Cluster-17435.52011;Cluster-17435.52012;Cluster-17435.52029;Cluster-17435.55805;Cluster-17435.55970;Cluster-17435.70397;Cluster-17435.72101;Cluster-17435.78091;Cluster-17435.83227;Cluster-17435.83228;Cluster-17435.89663;Cluster-17435.96563;Cluster-17435.117000;Cluster-17435.12728;Cluster-17435.12729;Cluster-17435.413…	K01190+K01191+K01191+K01191+K01191+K01191+K01191+K01191+K01191+K01191+K01191+K01191+K01191+K01191+K01191+K01206+K01206+K01206+K01206+K01206+K01206+K01206+K01206+K01206+K01206+K01206+K01206+K01206+K01206+K01227+K01227+K12309+K12309+K12309+K12309+K12309+K12309+K12309+K12309+K12309+K12309+K12309+K12309+K12309+K12309+K12309+K12309+K12309+K12309+K12309+K12309+K12309+K12309+K12309+K12309+K12309+K12309+…	https:\\www.genome.jp\dbget-bin\www_bget?map00511
	Cutin, suberine and wax biosynthesis	ko00073	39 out of 7677 0.508010941774131%	104 out of 27470 0.378594830724427%	0.0215603	1	Cluster-17435.18362;Cluster-17435.29810;Cluster-17435.71051;Cluster-17435.103453;Cluster-17435.114564;Cluster-17435.122784;Cluster-17435.50710;Cluster-17435.73018;Cluster-17435.54937;Cluster-17435.76560;Cluster-17435.113964;Cluster-17435.98493;Cluster-17435.127237;Cluster-17435.51139;Cluster-17435.58612;Cluster-17435.63215;Cluster-17435.65301;Cluster-17435.65302;Cluster-17435.65303;Cluster-17435.…	K13356+K13356+K15398+K15400+K15400+K15402+K15402+K15402+K15403+K15404+K15405+K15406+K15406+K15406+K15406+K15406+K15406+K15406+K15406+K15406+K15406+K15406+K15406+K15406+K15406+K15406+K15406+K17991+K17991+K17991+K20495+K20769+K20769+K20769+K20769+K20769+K20769+K20769+K20769	https:\\www.genome.jp\dbget-bin\www_bget?map00073
	Monoterpenoid biosynthesis	ko00902	26 out of 7677 0.338673961182754%	65 out of 27470 0.236621769202767%	0.0238658	1	Cluster-17435.9077;Cluster-17435.97878;Cluster-17435.116847;Cluster-17435.122896;Cluster-17435.126801;Cluster-17435.127092;Cluster-17435.26626;Cluster-17435.26627;Cluster-17435.42073;Cluster-17435.50488;Cluster-17435.58915;Cluster-17435.72003;Cluster-17435.80439;Cluster-17435.86095;Cluster-17435.87927;Cluster-17435.100097;Cluster-17435.101895;Cluster-17435.101896;Cluster-17435.119896;Cluster-1743…	K15095+K15095+K15095+K15095+K15095+K15095+K15095+K15095+K15095+K15095+K15095+K15095+K15095+K15095+K15095+K23232+K23232+K23232+K23232+K23232+K23232+K23232+K23232+K23232+K23232+K23232	https:\\www.genome.jp\dbget-bin\www_bget?map00902
	Terpenoid backbone biosynthesis	ko00900	89 out of 7677 1.15930702097173%	266 out of 27470 0.968329086275937%	0.0274371	1	Cluster-17435.22930;Cluster-17435.22933;Cluster-17435.22938;Cluster-17435.22939;Cluster-17435.22940;Cluster-17435.22946;Cluster-17435.22949;Cluster-17435.64319;Cluster-17435.69514;Cluster-17435.65631;Cluster-17435.65633;Cluster-17435.65634;Cluster-17435.72170;Cluster-17435.53067;Cluster-17435.72341;Cluster-17435.77286;Cluster-17435.123754;Cluster-17435.45447;Cluster-17435.47032;Cluster-17435.8049…	K00021+K00021+K00021+K00021+K00021+K00021+K00021+K00021+K00021+K00099+K00099+K00099+K00626+K00787+K00787+K00787+K00869+K00869+K00869+K00869+K00919+K00919+K01597+K01597+K01597+K01641+K01641+K01641+K01641+K01662+K01662+K01662+K01662+K01662+K01662+K01662+K01770+K01823+K01823+K01823+K03526+K03526+K03526+K03527+K03527+K03527+K05356+K05356+K05356+K05954+K05954+K05955+K06013+K06981+K10960+K10960+K11778+…	https:\\www.genome.jp\dbget-bin\www_bget?map00900
	Zeatin biosynthesis	ko00908	40 out of 7677 0.521036863358083%	109 out of 27470 0.396796505278486%	0.0288999	1	Cluster-17435.95901;Cluster-17435.116585;Cluster-17435.45277;Cluster-17435.76256;Cluster-17435.76257;Cluster-17435.108336;Cluster-17435.24015;Cluster-17435.126397;Cluster-17435.24302;Cluster-17435.35545;Cluster-17435.47853;Cluster-17435.23898;Cluster-17435.23899;Cluster-17435.23900;Cluster-17435.95344;Cluster-18829.0;Cluster-17435.123758;Cluster-17435.124792;Cluster-17435.17528;Cluster-17435.2466…	K00279+K00279+K00279+K00279+K00279+K00791+K00791+K13493+K13493+K13493+K13493+K13495+K13495+K13495+K13496+K13496+K13496+K13496+K13496+K13496+K13496+K13496+K13496+K13496+K13496+K13496+K13496+K13496+K23452+K23452+K23452+K23452+K23452+K23452+K23452+K23452+K23452+K23452+K23452+K23452	https:\\www.genome.jp\dbget-bin\www_bget?map00908
	Photosynthesis - antenna proteins	ko00196	15 out of 7677 0.195388823759281%	34 out of 27470 0.123771386967601%	0.0316925	1	Cluster-17435.56717;Cluster-17435.123503;Cluster-17435.7681;Cluster-17435.7682;Cluster-17435.7683;Cluster-17435.124599;Cluster-17435.12292;Cluster-17435.40787;Cluster-17435.7369;Cluster-17435.7370;Cluster-17435.54183;Cluster-17435.127073;Cluster-17435.7673;Cluster-17435.74301;Cluster-17435.112678	K08907+K08908+K08908+K08908+K08908+K08910+K08912+K08912+K08912+K08912+K08913+K08915+K08915+K08916+K08917	https:\\www.genome.jp\dbget-bin\www_bget?map00196
S1 vs S3	Plant hormone signal transduction	ko04075	554 out of 8369 6.61966782172303%	1411 out of 27470 5.13651255915544%	5.17097e-12	7.29107e-10	Cluster-17435.120339;Cluster-17435.123491;Cluster-17435.123908;Cluster-17435.56760;Cluster-17435.59767;Cluster-17435.59769;Cluster-17435.61185;Cluster-17435.3874;Cluster-17435.91853;Cluster-17435.92536;Cluster-17435.92567;Cluster-17435.94936;Cluster-17435.10175;Cluster-17435.104036;Cluster-17435.104381;Cluster-17435.105241;Cluster-17435.108723;Cluster-17435.109972;Cluster-17435.110760;Cluster-174…	K12126+K12126+K12126+K12126+K12126+K12126+K12126+K13413+K13415+K13415+K13415+K13415+K13415+K13415+K13415+K13415+K13415+K13415+K13415+K13415+K13415+K13415+K13415+K13415+K13415+K13415+K13415+K13415+K13415+K13415+K13415+K13415+K13415+K13415+K13415+K13415+K13415+K13415+K13415+K13415+K13415+K13415+K13415+K13415+K13415+K13415+K13415+K13415+K13415+K13415+K13415+K13415+K13415+K13415+K13415+K13415+K13415+…	https:\\www.genome.jp\dbget-bin\www_bget?map04075
	Isoflavonoid biosynthesis	ko00943	67 out of 8369 0.800573545226431%	123 out of 27470 0.447761194029851%	2.5528e-08	3.59945e-06	Cluster-17435.27424;Cluster-17435.100765;Cluster-17435.117196;Cluster-17435.123265;Cluster-17435.28160;Cluster-17435.28161;Cluster-17435.55804;Cluster-17435.58992;Cluster-17435.62328;Cluster-17435.63789;Cluster-17435.70897;Cluster-17435.72569;Cluster-17435.74537;Cluster-17435.76494;Cluster-17435.79278;Cluster-17435.84738;Cluster-17435.84999;Cluster-17435.85019;Cluster-17435.85955;Cluster-17435.95…	K05281+K13258+K13258+K13258+K13258+K13258+K13258+K13258+K13258+K13258+K13258+K13258+K13258+K13258+K13258+K13258+K13258+K13258+K13258+K13260+K13260+K13260+K13260+K13260+K13260+K13260+K13260+K13260+K13260+K13260+K13260+K13260+K13260+K13260+K13260+K13260+K13260+K13260+K13260+K13260+K13260+K13260+K13260+K13260+K13264+K13264+K13264+K13264+K13264+K13264+K13264+K13264+K13264+K13267+K13267+K13267+K13267+…	https:\\www.genome.jp\dbget-bin\www_bget?map00943
	alpha-Linolenic acid metabolism	ko00592	113 out of 8369 1.35022105388935%	245 out of 27470 0.89188205314889%	1.68348e-07	2.37371e-05	Cluster-17435.20287;Cluster-17435.3937;Cluster-17435.67462;Cluster-17435.67463;Cluster-17435.73831;Cluster-17435.91848;Cluster-17435.94507;Cluster-17435.119697;Cluster-17435.26332;Cluster-17435.32390;Cluster-17435.41135;Cluster-17435.67377;Cluster-17435.77569;Cluster-17435.81581;Cluster-17435.83976;Cluster-17435.83980;Cluster-17435.83981;Cluster-17435.90296;Cluster-17435.90297;Cluster-17435.90298…	K00224+K00224+K00224+K00224+K00224+K00232+K00232+K00232+K00232+K00232+K00232+K00232+K00232+K00232+K00232+K00232+K00232+K00232+K00232+K00232+K00232+K00232+K00454+K00454+K00454+K00454+K00454+K00454+K00454+K00454+K00454+K00454+K00454+K00454+K00454+K00454+K00454+K01047+K01047+K01723+K01723+K01723+K01723+K01723+K01723+K05894+K05894+K05894+K05894+K05894+K05894+K05894+K05894+K07513+K07513+K07513+K07513+…	https:\\www.genome.jp\dbget-bin\www_bget?map00592
	Carotenoid biosynthesis	ko00906	100 out of 8369 1.19488588839766%	212 out of 27470 0.7717510010921%	2.25011e-07	3.17265e-05	Cluster-17435.61579;Cluster-17435.67452;Cluster-17435.67453;Cluster-17435.68992;Cluster-17435.70402;Cluster-17435.90683;Cluster-17435.93050;Cluster-17435.27665;Cluster-17435.29168;Cluster-17435.29170;Cluster-17435.48620;Cluster-17435.49778;Cluster-17435.68561;Cluster-17435.74072;Cluster-17435.74073;Cluster-17435.83102;Cluster-17435.63757;Cluster-17435.63759;Cluster-17435.63769;Cluster-17435.63771…	K00514+K00514+K00514+K00514+K00514+K02291+K02291+K02291+K02291+K02291+K02291+K02291+K02291+K02291+K02291+K02291+K02293+K02293+K02293+K02293+K02293+K02293+K02293+K02293+K02293+K06444+K09835+K09835+K09835+K09835+K09835+K09835+K09835+K09835+K09835+K09835+K09837+K09838+K09838+K09838+K09838+K09838+K09838+K09838+K09838+K09838+K09838+K09838+K09838+K09838+K09838+K09838+K09839+K09839+K09839+K09839+K09840+…	https:\\www.genome.jp\dbget-bin\www_bget?map00906
	Biosynthesis of secondary metabolites	ko01110	2114 out of 8369 25.2598876807265%	6412 out of 27470 23.3418274481252%	4.00347e-07	5.64489e-05	Cluster-17435.106752;Cluster-17435.91691;Cluster-17435.121100;Cluster-17435.121101;Cluster-17435.27021;Cluster-17435.45935;Cluster-17435.45936;Cluster-17435.56077;Cluster-17435.7137;Cluster-17435.78399;Cluster-17435.79886;Cluster-17435.90552;Cluster-17435.97628;Cluster-17435.17844;Cluster-17435.38805;Cluster-17435.38806;Cluster-17435.38807;Cluster-17435.48639;Cluster-17435.53852;Cluster-17435.571…	K00001+K00002+K00002+K00002+K00002+K00002+K00002+K00002+K00002+K00002+K00002+K00002+K00006+K00006+K00006+K00006+K00006+K00006+K00006+K00006+K00010+K00013+K00013+K00016+K00016+K00016+K00021+K00021+K00021+K00021+K00021+K00021+K00021+K00021+K00021+K00021+K00021+K00021+K00021+K00021+K00021+K00025+K00025+K00026+K00026+K00026+K00026+K00026+K00030+K00030+K00030+K00030+K00031+K00031+K00031+K00031+K00031+…	https:\\www.genome.jp\dbget-bin\www_bget?map01110
	MAPK signaling pathway - plant	ko04016	448 out of 8369 5.35308878002151%	1228 out of 27470 4.47033127047688%	2.26102e-06	0.000318804	Cluster-17435.28590;Cluster-17435.29404;Cluster-17435.37302;Cluster-17435.37303;Cluster-17435.37304;Cluster-17435.37307;Cluster-17435.38398;Cluster-17435.61091;Cluster-17435.61093;Cluster-17435.61153;Cluster-17435.62129;Cluster-17435.62130;Cluster-17435.69361;Cluster-17435.69891;Cluster-17435.69956;Cluster-17435.104977;Cluster-17435.110895;Cluster-17435.110896;Cluster-17435.123399;Cluster-17435.1…	K00940+K00940+K00940+K00940+K00940+K00940+K00940+K00940+K00940+K00940+K00940+K00940+K00940+K00940+K00940+K02183+K02183+K02183+K02183+K02183+K02183+K02183+K02183+K02183+K02183+K02183+K02183+K02183+K02183+K03781+K03781+K03781+K03781+K03781+K13413+K13414+K13414+K13414+K13414+K13414+K13416+K13416+K13416+K13416+K13416+K13416+K13416+K13416+K13416+K13416+K13416+K13416+K13416+K13416+K13416+K13416+K13416+…	https:\\www.genome.jp\dbget-bin\www_bget?map04016
	Cutin, suberine and wax biosynthesis	ko00073	54 out of 8369 0.645238379734735%	104 out of 27470 0.378594830724427%	3.96162e-06	0.000558588	Cluster-17435.18362;Cluster-17435.29810;Cluster-17435.41711;Cluster-12559.0;Cluster-17435.63925;Cluster-17435.64918;Cluster-17435.71051;Cluster-17435.103453;Cluster-17435.109788;Cluster-17435.127803;Cluster-17435.50710;Cluster-17435.48350;Cluster-17435.72148;Cluster-17435.91620;Cluster-17435.110180;Cluster-17435.60236;Cluster-17435.62697;Cluster-17435.67360;Cluster-17435.68228;Cluster-17435.71667…	K13356+K13356+K13407+K15398+K15398+K15398+K15398+K15400+K15400+K15400+K15402+K15403+K15403+K15404+K15404+K15404+K15404+K15404+K15404+K15404+K15405+K15406+K15406+K15406+K15406+K15406+K15406+K15406+K15406+K15406+K15406+K15406+K15406+K15406+K15406+K15406+K15406+K15406+K17991+K17991+K17991+K20495+K20495+K20495+K20769+K20769+K20769+K20769+K20769+K20769+K20769+K20769+K20769+K21995	https:\\www.genome.jp\dbget-bin\www_bget?map00073
	Other glycan degradation	ko00511	125 out of 8369 1.49360736049707%	296 out of 27470 1.07753913360029%	1.1074e-05	0.00156143	Cluster-17435.106139;Cluster-17435.109568;Cluster-17435.109570;Cluster-17435.109573;Cluster-17435.117239;Cluster-17435.50586;Cluster-17435.50598;Cluster-17435.52011;Cluster-17435.52012;Cluster-17435.52029;Cluster-17435.55805;Cluster-17435.55807;Cluster-17435.55970;Cluster-17435.57112;Cluster-17435.69387;Cluster-17435.70397;Cluster-17435.78091;Cluster-17435.89663;Cluster-17435.96563;Cluster-17435.…	K01191+K01191+K01191+K01191+K01191+K01191+K01191+K01191+K01191+K01191+K01191+K01191+K01191+K01191+K01191+K01191+K01191+K01191+K01206+K01206+K01206+K01206+K01206+K01206+K01206+K01206+K01206+K01206+K01206+K01206+K01206+K01206+K01206+K01206+K01444+K01444+K12309+K12309+K12309+K12309+K12309+K12309+K12309+K12309+K12309+K12309+K12309+K12309+K12309+K12309+K12309+K12309+K12309+K12309+K12309+K12309+K12309+…	https:\\www.genome.jp\dbget-bin\www_bget?map00511
	Flavone and flavonol biosynthesis	ko00944	26 out of 8369 0.310670330983391%	43 out of 27470 0.156534401164907%	4.46611e-05	0.00629722	Cluster-17435.67084;Cluster-17435.122594;Cluster-17435.126144;Cluster-17435.2864;Cluster-17435.93464;Cluster-17435.108818;Cluster-17435.110037;Cluster-17435.120796;Cluster-17435.124636;Cluster-17435.124649;Cluster-17435.24239;Cluster-17435.25262;Cluster-17435.86161;Cluster-17435.9253;Cluster-17435.9317;Cluster-17435.9332;Cluster-17435.9493;Cluster-17435.122456;Cluster-17435.7510;Cluster-17435.835…	K05280+K13080+K13080+K13080+K13264+K13264+K13264+K13264+K13264+K13264+K13264+K13264+K13264+K22771+K22771+K22771+K22771+K22771+K22771+K22771+K22794+K22794+K22794+K22794+K22794+K22794	https:\\www.genome.jp\dbget-bin\www_bget?map00944
	Taurine and hypotaurine metabolism	ko00430	10 out of 8369 0.119488588839766%	11 out of 27470 0.0400436840189297%	5.46029e-05	0.00769901	Cluster-17435.41215;Cluster-17435.7731;Cluster-17435.80309;Cluster-17435.80310;Cluster-17435.88828;Cluster-17435.89142;Cluster-17435.90476;Cluster-17435.112545;Cluster-17435.20898;Cluster-17435.6417	K01580+K01580+K01580+K01580+K01580+K01580+K01580+K18592+K18592+K18592	https:\\www.genome.jp\dbget-bin\www_bget?map00430
	Flavonoid biosynthesis	ko00941	95 out of 8369 1.13514159397778%	223 out of 27470 0.81179468511103%	7.95617e-05	0.0112182	Cluster-17435.73446;Cluster-17435.82138;Cluster-17435.38559;Cluster-17435.43315;Cluster-17435.4747;Cluster-17435.56674;Cluster-17435.57780;Cluster-17435.6307;Cluster-17435.8284;Cluster-17435.18371;Cluster-17435.33467;Cluster-17435.62320;Cluster-17435.6597;Cluster-17435.67538;Cluster-17435.7346;Cluster-17435.9173;Cluster-17435.94396;Cluster-17435.101959;Cluster-17435.107702;Cluster-17435.107706;Cl…	K00475+K00487+K00588+K00588+K00588+K00588+K00588+K00588+K00588+K00660+K00660+K00660+K00660+K00660+K00660+K01859+K01859+K01859+K01859+K01859+K01859+K01859+K01859+K01859+K01859+K01859+K01859+K01859+K01859+K01859+K01859+K01859+K01859+K01859+K05277+K05277+K05277+K05277+K05277+K05277+K05277+K05277+K05277+K05278+K05278+K05278+K05278+K05278+K05278+K05278+K05278+K05278+K05278+K05278+K05278+K05278+K05278+…	https:\\www.genome.jp\dbget-bin\www_bget?map00941
	Starch and sucrose metabolism	ko00500	360 out of 8369 4.30158919823157%	1013 out of 27470 3.68765926465235%	0.000236609	0.0333619	Cluster-17435.97915;Cluster-17435.113182;Cluster-17435.113932;Cluster-17435.13329;Cluster-17435.22249;Cluster-17435.22250;Cluster-17435.27831;Cluster-17435.28299;Cluster-17435.69654;Cluster-17435.70200;Cluster-17435.80669;Cluster-17435.84821;Cluster-17435.86231;Cluster-17435.96641;Cluster-17435.97777;Cluster-17435.105675;Cluster-17435.109100;Cluster-17435.20691;Cluster-17435.21999;Cluster-17435.2…	K00688+K00688+K00688+K00688+K00688+K00688+K00688+K00688+K00688+K00688+K00688+K00688+K00688+K00695+K00695+K00695+K00695+K00695+K00695+K00695+K00695+K00695+K00695+K00695+K00695+K00695+K00695+K00695+K00695+K00695+K00695+K00695+K00696+K00696+K00696+K00696+K00696+K00696+K00696+K00696+K00700+K00700+K00700+K00700+K00700+K00700+K00700+K00700+K00700+K00700+K00700+K00703+K00703+K00703+K00703+K00703+K00703+…	https:\\www.genome.jp\dbget-bin\www_bget?map00500
	Glycosphingolipid biosynthesis - ganglio series	ko00604	64 out of 8369 0.764726968574501%	146 out of 27470 0.531488896978522%	0.000430103	0.0606445	Cluster-17435.96907;Cluster-17435.105733;Cluster-17435.106759;Cluster-17435.106859;Cluster-17435.109809;Cluster-17435.113327;Cluster-17435.113516;Cluster-17435.124596;Cluster-17435.125612;Cluster-17435.127782;Cluster-17435.129794;Cluster-17435.15264;Cluster-17435.22734;Cluster-17435.22735;Cluster-17435.23023;Cluster-17435.23024;Cluster-17435.25820;Cluster-17435.32195;Cluster-17435.3545;Cluster-17…	K12309+K12309+K12309+K12309+K12309+K12309+K12309+K12309+K12309+K12309+K12309+K12309+K12309+K12309+K12309+K12309+K12309+K12309+K12309+K12309+K12309+K12309+K12309+K12309+K12309+K12309+K12309+K12309+K12309+K12309+K12309+K12309+K12309+K12309+K12309+K12309+K12309+K12309+K12309+K12309+K12309+K12309+K12309+K12309+K12309+K12309+K12309+K12309+K12309+K12309+K12309+K12309+K12309+K12309+K12309+K12309+K12309+…	https:\\www.genome.jp\dbget-bin\www_bget?map00604
	Monoterpenoid biosynthesis	ko00902	33 out of 8369 0.394312343171227%	65 out of 27470 0.236621769202767%	0.000486801	0.068639	Cluster-17435.95290;Cluster-17435.97878;Cluster-17435.111400;Cluster-17435.116847;Cluster-17435.117306;Cluster-17435.122896;Cluster-17435.126801;Cluster-17435.127092;Cluster-17435.26626;Cluster-17435.26627;Cluster-17435.36801;Cluster-17435.42073;Cluster-17435.44120;Cluster-17435.46235;Cluster-17435.58915;Cluster-17435.61609;Cluster-17435.64200;Cluster-17435.70966;Cluster-17435.71528;Cluster-17435…	K15095+K15095+K15095+K15095+K15095+K15095+K15095+K15095+K15095+K15095+K15095+K15095+K15095+K15095+K15095+K15095+K15095+K15095+K15095+K15095+K15095+K15095+K23232+K23232+K23232+K23232+K23232+K23232+K23232+K23232+K23232+K23232+K23232	https:\\www.genome.jp\dbget-bin\www_bget?map00902
	Glycosaminoglycan degradation	ko00531	80 out of 8369 0.955908710718126%	192 out of 27470 0.698944302875865%	0.000630609	0.0889159	Cluster-17435.37704;Cluster-17435.44694;Cluster-17435.81407;Cluster-17435.85791;Cluster-17435.10171;Cluster-17435.50609;Cluster-17435.64935;Cluster-17435.64936;Cluster-17435.64939;Cluster-17435.64942;Cluster-17435.64946;Cluster-17435.66202;Cluster-17435.95354;Cluster-17435.13907;Cluster-17435.34242;Cluster-17435.34243;Cluster-17435.96907;Cluster-17435.105733;Cluster-17435.106759;Cluster-17435.106…	K01205+K01205+K01205+K01205+K07964+K07964+K07964+K07964+K07964+K07964+K07964+K07964+K10532+K10532+K10532+K10532+K12309+K12309+K12309+K12309+K12309+K12309+K12309+K12309+K12309+K12309+K12309+K12309+K12309+K12309+K12309+K12309+K12309+K12309+K12309+K12309+K12309+K12309+K12309+K12309+K12309+K12309+K12309+K12309+K12309+K12309+K12309+K12309+K12309+K12309+K12309+K12309+K12309+K12309+K12309+K12309+K12309+…	https:\\www.genome.jp\dbget-bin\www_bget?map00531
	Plant-pathogen interaction	ko04626	719 out of 8369 8.59122953757916%	2141 out of 27470 7.79395704404805%	0.00065355	0.0921506	Cluster-17435.103693;Cluster-17435.10671;Cluster-17435.49475;Cluster-17435.51880;Cluster-17435.51881;Cluster-17435.61580;Cluster-17435.64721;Cluster-17435.64722;Cluster-17435.64726;Cluster-17435.72295;Cluster-17435.104977;Cluster-17435.110895;Cluster-17435.110896;Cluster-17435.123399;Cluster-17435.127995;Cluster-17435.16617;Cluster-17435.30436;Cluster-17435.37291;Cluster-17435.53376;Cluster-17435…	K01373+K01373+K01373+K01373+K01373+K01373+K01373+K01373+K01373+K01373+K02183+K02183+K02183+K02183+K02183+K02183+K02183+K02183+K02183+K02183+K02183+K02183+K02183+K02183+K02358+K02358+K02358+K02358+K02358+K02358+K02358+K02358+K02358+K02358+K02358+K02358+K02358+K02358+K02358+K02358+K02358+K02358+K02358+K02358+K02358+K02358+K02358+K02358+K02358+K02358+K02358+K02358+K02358+K02358+K02358+K04079+K04079+…	https:\\www.genome.jp\dbget-bin\www_bget?map04626
	Phenylpropanoid biosynthesis	ko00940	208 out of 8369 2.48536264786713%	571 out of 27470 2.07863123407353%	0.00118877	0.167616	Cluster-17435.128877;Cluster-17435.16008;Cluster-17435.59362;Cluster-17435.98354;Cluster-17435.98792;Cluster-17435.103797;Cluster-17435.124143;Cluster-17435.124600;Cluster-17435.15971;Cluster-17435.20104;Cluster-17435.33577;Cluster-17435.34907;Cluster-17435.40623;Cluster-17435.52061;Cluster-17435.58697;Cluster-17435.62481;Cluster-17435.65348;Cluster-17435.65349;Cluster-17435.65350;Cluster-17435.6…	K00083+K00083+K00083+K00430+K00430+K00430+K00430+K00430+K00430+K00430+K00430+K00430+K00430+K00430+K00430+K00430+K00430+K00430+K00430+K00430+K00430+K00430+K00430+K00430+K00430+K00430+K00430+K00430+K00430+K00430+K00430+K00430+K00487+K00588+K00588+K00588+K00588+K00588+K00588+K00588+K01188+K01188+K01188+K01188+K01188+K01188+K01188+K01188+K01188+K01188+K01188+K01188+K01904+K01904+K01904+K01904+K01904+…	https:\\www.genome.jp\dbget-bin\www_bget?map00940
	Benzoxazinoid biosynthesis	ko00402	12 out of 8369 0.143386306607719%	19 out of 27470 0.0691663633054241%	0.00325003	0.458254	Cluster-17435.97374;Cluster-17435.97378;Cluster-17435.103038;Cluster-17435.127165;Cluster-17435.20474;Cluster-17435.26535;Cluster-17435.4085;Cluster-17435.45495;Cluster-17435.51033;Cluster-17435.71066;Cluster-17435.79795;Cluster-17435.80604	K13229+K13229+K13229+K13229+K13229+K13229+K13229+K13229+K13229+K13229+K13229+K13229	https:\\www.genome.jp\dbget-bin\www_bget?map00402
	Glycerolipid metabolism	ko00561	174 out of 8369 2.07910144581192%	483 out of 27470 1.7582817619221%	0.00472885	0.666768	Cluster-17435.91691;Cluster-17435.121100;Cluster-17435.121101;Cluster-17435.27021;Cluster-17435.45935;Cluster-17435.45936;Cluster-17435.56077;Cluster-17435.7137;Cluster-17435.78399;Cluster-17435.79886;Cluster-17435.90552;Cluster-17435.110403;Cluster-17435.112144;Cluster-17435.118564;Cluster-17435.122668;Cluster-17435.122669;Cluster-17435.123127;Cluster-17435.12880;Cluster-17435.22193;Cluster-1743…	K00002+K00002+K00002+K00002+K00002+K00002+K00002+K00002+K00002+K00002+K00002+K00128+K00128+K00128+K00128+K00128+K00128+K00128+K00128+K00128+K00128+K00128+K00128+K00128+K00128+K00128+K00128+K00128+K00128+K00630+K00655+K00655+K00655+K00655+K00655+K00655+K00655+K00655+K00655+K00679+K00679+K00679+K00679+K00679+K00679+K00679+K00679+K00679+K00679+K00679+K00679+K00679+K00679+K00679+K00679+K00679+K00679+…	https:\\www.genome.jp\dbget-bin\www_bget?map00561
	Fatty acid degradation	ko00071	103 out of 8369 1.23073246504959%	272 out of 27470 0.990171095740808%	0.00527401	0.743635	Cluster-17435.106752;Cluster-17435.104987;Cluster-17435.109055;Cluster-17435.50888;Cluster-17435.79235;Cluster-17435.84006;Cluster-17435.110403;Cluster-17435.112144;Cluster-17435.118564;Cluster-17435.122668;Cluster-17435.122669;Cluster-17435.123127;Cluster-17435.12880;Cluster-17435.22193;Cluster-17435.48923;Cluster-17435.53873;Cluster-17435.53875;Cluster-17435.63727;Cluster-17435.63730;Cluster-17…	K00001+K00121+K00121+K00121+K00121+K00121+K00128+K00128+K00128+K00128+K00128+K00128+K00128+K00128+K00128+K00128+K00128+K00128+K00128+K00128+K00128+K00128+K00128+K00128+K00232+K00232+K00232+K00232+K00232+K00232+K00232+K00232+K00232+K00232+K00232+K00232+K00232+K00232+K00232+K00232+K00232+K00249+K01692+K01692+K01897+K01897+K01897+K01897+K01897+K01897+K01897+K01897+K01897+K01897+K01897+K01897+K01897+…	https:\\www.genome.jp\dbget-bin\www_bget?map00071
