# Supplementary material for: Integrated transcriptome and metabolome analysis unveils the mechanism of color-transition in Edgeworthia chrysantha tepals
Source: BMC Plant Biol. 2023 Nov 16;23:567. doi: 10.1186/s12870-023-04585-1 (PMC10652483; doi:10.1186/s12870-023-04585-1)
Supplement: Supplementary file 7 — Additional file 7: Table S7. DEGs involved in carotenoid biosynthesis. [file 12870_2023_4585_MOESM7_ESM.xlsx]

## Sheet: Sheet1
Table S7. DEGs involved in carotenoid biosynthesis
Gene	Description		All DEGs	Selected
PSY	Phytoene synthase		15	4
PDS	15-cis-phytoene desaturase		9	5
ZDS	Zeta-carotene desaturase		6	2
Z-ISO	zeta-carotene isomerase		2	1
CRTISO	prolycopene isomerase		13	4
LCYE	lycopene epsilon-cyclase		1	0
CCD7	9-cis-beta-carotene 9',10'-cleaving dioxygenase		1	0
CCD8	all-trans-10'-apo-beta-carotenal 13,14-cleaving dioxygenase		2	0
DWARF27	beta-carotene isomerase		2	1
crtZ	beta-carotene 3-hydroxylase		7	3
ZEP	zeaxanthin epoxidase		19	2
VDE	violaxanthin de-epoxidase		4	0
CCS1	capsanthin/capsorubin synthase		4	1
NCED	9-cis-epoxycarotenoid dioxygenase		17	8
ABA2	xanthoxin dehydrogenase		8	1
CYP97C1	carotenoid epsilon hydroxylase		1	0
CYP97A3	beta-ring hydroxylase		5	1
CYP707A	(+)-abscisic acid 8'-hydroxylase		14	0
AOG	abscisate beta-glucosyltransferase		4	0
