# Supplementary material for: Integrated transcriptome and metabolome analysis unveils the mechanism of color-transition in Edgeworthia chrysantha tepals
Source: BMC Plant Biol. 2023 Nov 16;23:567. doi: 10.1186/s12870-023-04585-1 (PMC10652483; doi:10.1186/s12870-023-04585-1)
Supplement: Supplementary file 8 — Additional file 8: Table S8. Primer sequences. [file 12870_2023_4585_MOESM8_ESM.xlsx]

## Sheet: Sheet1
Table S8. Primer sequences
Gene name	Gene ID	Sequence（5‘-3’）		Product size
PSY	Cluster-17435.74072	F	TGACAGATGGGAAAGGCGAC	109bp
		R	GGGCTGAATATCGACAGGGT
PSY	Cluster-17435.83102	F	GACGAGCTGTGTGGGCTATC	111bp
		R	GTCGCCTTTCCCATCTGTCA
PDS	Cluster-17435.63780	F	TCCCTGACCGAGTGACAGAA	176bp
		R	CATACACAGCCGTTCTGGGG
ZDS	Cluster-17435.68992	F	TGAGGAGAGCTGTTGGGCTA	138bp
		R	GTGTCAGAACGCATTGGAGC
Z-ISO	Cluster-17435.52518	F	TAGAGGTCGCAGCAGTTGAC	119bp
		R	CCAGATTGTGTGTGCCAAGC
crtZ	Cluster-17435.61774	F	CTCGCCCGTAAGAAATCGGA	170bp
		R	CCGACGGACAAAGCAAATGT
ZEP	Cluster-17435.72427	F	CGTGGGGTATCGGGTGTTTT	123bp
		R	CCACGAGGAGAATCCGAACC
NCED	Cluster-17435.122104	F	TGGAAGAGTTGGTGGCCAAT	100bp
		R	GAGTGGCCTCCCTTCAAGTT
NCED	Cluster-17435.20894	F	CTCTCTCCGCCGTCAGAATC	137bp
		R	CAACCGGATGGAGTATGGCA
SGR	Cluster-17435.63413	F	CGGTTGCGAGGTTATTTGGG	119bp
		R	GTGCGTGAGAGTGTAGGTCC
Actin	Cluster-17435.104403	F	CCGTGTTTCCGAGCATTGTT	154bp
		R	TCCCAGTTGCTCACAATACCA
