# Supplementary material for: Integrated transcriptome and metabolome analysis unveils the mechanism of color-transition in Edgeworthia chrysantha tepals
Source: BMC Plant Biol. 2023 Nov 16;23:567. doi: 10.1186/s12870-023-04585-1 (PMC10652483; doi:10.1186/s12870-023-04585-1)
Supplement: Supplementary file 9 — Additional file 9: Table S9. qRT-PCR results. [file 12870_2023_4585_MOESM9_ESM.xlsx]

## Sheet: Sheet1 (2)
Table S9. qRT-PCR results
		S1	S2	S3
Actin	CT1	20.8995	25.4689	21.4277
	CT2	20.818	25.4864	21.125
	CT3	20.8846	25.1242	21.138
	CT Average	20.8674	25.3598	21.2302
Cluster-17435.74072	CT1	21.8955	18.0108	20.5558
PSY	CT2	21.8433	18.1369	20.8767
	CT3	21.9013	18.0813	20.6845
	CT Average	21.88	18.0763	20.7057
	△CT	1.01268	-7.28349	-0.524565
	△△CT	0	-8.29617	-1.53725
	2^-△△CT	1	314.338	2.9024
	△CT	1.02817	-7.34902	-0.674438
		0.975953	-7.22291	-0.353563
		1.03391	-7.27856	-0.545696
	△△CT	0.015494	-8.3617	-1.68712
		-0.0367273	-8.23559	-1.36624
		0.0212332	-8.29124	-1.55838
	2^-△△CT	0.989318	328.944	3.22013
		1.02578	301.411	2.57798
		0.98539	313.265	2.94522
	STD	0.0222745	13.8105	0.322177
		S1	S2	S3
Actin	CT1	20.8995	25.4689	21.4277
	CT2	20.818	25.4864	21.125
	CT3	20.8846	25.1242	21.138
	CT Average	20.8674	25.3598	21.2302
Cluster-17435.83102	CT1	22.8337	19.2225	21.8354
PSY	CT2	22.9623	19.3126	21.9391
	CT3	22.9078	19.2031	21.7424
	CT Average	22.9012	19.246	21.839
	△CT	2.03386	-6.11376	0.608737
	△△CT	0	-8.14762	-1.42512
	2^-△△CT	1	283.582	2.68537
	△CT	1.96628	-6.13732	0.605197
		2.0949	-6.04725	0.708882
		2.0404	-6.15672	0.512133
	△△CT	-0.0675748	-8.17117	-1.42866
		0.0610377	-8.08111	-1.32498
		0.00653712	-8.19058	-1.52172
	2^-△△CT	1.04795	288.249	2.69197
		0.958574	270.804	2.50529
		0.995479	292.153	2.87134
	STD	0.0449151	11.3677	0.183039
		S1	S2	S3
Actin	CT1	20.8995	25.4689	21.4277
	CT2	20.818	25.4864	21.125
	CT3	20.8846	25.1242	21.138
	CT Average	20.8674	25.3598	21.2302
Cluster-17435.68992	CT1	18.7005	20.8825	19.2585
NCED	CT2	18.5307	20.8602	19.154
	CT3	18.574	20.9241	19.1304
	CT Average	18.6017	20.8889	19.181
	△CT	-2.26564	-4.47088	-2.04925
	△△CT	0	-2.20524	0.216393
	2^-△△CT	1	4.61151	0.860715
	△CT	-2.16684	-4.47734	-1.9717
		-2.3367	-4.49962	-2.07623
		-2.29339	-4.43569	-2.09982
	△△CT	0.0988038	-2.21169	0.29394
		-0.0710551	-2.23398	0.189412
		-0.0277487	-2.17005	0.165827
	2^-△△CT	0.933807	4.63218	0.815671
		1.05048	4.7043	0.876963
		1.01942	4.50038	0.891417
	STD	0.0604267	0.103404	0.0402141
		S1	S2	S3
Actin	CT1	20.8995	25.4689	21.4277
	CT2	20.818	25.4864	21.125
	CT3	20.8846	25.1242	21.138
	CT Average	20.8674	25.3598	21.2302
Cluster-17435.52518	CT1	23.6989	23.935	23.8297
Z-ISO	CT2	23.6953	24.0186	23.7308
	CT3	23.6414	23.9582	23.6886
	CT Average	23.6785	23.9706	23.7497
	△CT	2.81114	-1.38921	2.51943
	△△CT	0	-4.20035	-0.291707
	2^-△△CT	1	18.3836	1.22409
	△CT	2.83149	-1.42483	2.59945
		2.82789	-1.34121	2.50053
		2.77404	-1.40159	2.45832
	△△CT	0.020354	-4.23597	-0.211693
		0.0167472	-4.15235	-0.310608
		-0.0371011	-4.21273	-0.352819
	2^-△△CT	0.985991	18.8432	1.15805
		0.988459	17.782	1.24023
		1.02605	18.5421	1.27705
	STD	0.0224497	0.546857	0.0609276
		S1	S2	S3
Actin	CT1	20.8995	25.4689	21.4277
	CT2	20.818	25.4864	21.125
	CT3	20.8846	25.1242	21.138
	CT Average	20.8674	25.3598	21.2302
Cluster-17435.63780	CT1	18.4161	21.2673	19.8244
PDS	CT2	18.3937	21.013	19.9028
	CT3	18.3826	21.2025	19.8761
	CT Average	18.3975	21.1609	19.8678
	△CT	-2.46991	-4.19887	-1.36246
	△△CT	0	-1.72896	1.10745
	2^-△△CT	1	3.31488	0.464114
	△CT	-2.45131	-4.0925	-1.40583
		-2.47363	-4.34683	-1.32739
		-2.48479	-4.15727	-1.35415
	△△CT	0.0185992	-1.62259	1.06408
		-0.0037206	-1.87692	1.14252
		-0.0148786	-1.68736	1.11575
	2^-△△CT	0.987191	3.07928	0.478279
		1.00258	3.6729	0.452968
		1.01037	3.22067	0.46145
	STD	0.0117941	0.310079	0.0128829
		S1	S2	S3
Actin	CT1	20.8995	25.4689	21.4277
	CT2	20.818	25.4864	21.125
	CT3	20.8846	25.1242	21.138
	CT Average	20.8674	25.3598	21.2302
Cluster-17435.61774	CT1	22.8816	19.6637	19.2117
crtZ	CT2	22.9446	19.7349	19.1296
	CT3	22.8381	19.8411	19.2733
	CT Average	22.8881	19.7466	19.2049
	△CT	2.02073	-5.61321	-2.02535
	△△CT	0	-7.63395	-4.04608
	2^-△△CT	1	198.631	16.5193
	△CT	2.01425	-5.69608	-2.01852
		2.0772	-5.62489	-2.10062
		1.97074	-5.51867	-1.9569
	△△CT	-0.00647926	-7.71682	-4.03926
		0.056469	-7.64563	-4.12136
		-0.0499897	-7.5394	-3.97763
	2^-△△CT	1.0045	210.375	16.4413
		0.961615	200.245	17.4041
		1.03526	186.031	15.7538
	STD	0.0369875	12.2288	0.828952
		S1	S2	S3
Actin	CT1	20.8995	25.4689	21.4277
	CT2	20.818	25.4864	21.125
	CT3	20.8846	25.1242	21.138
	CT Average	20.8674	25.3598	21.2302
Cluster-17435.72427	CT1	23.9347	22.2587	21.9538
ZEP	CT2	23.8878	22.0757	21.8959
	CT3	23.9041	22.2488	21.9026
	CT Average	23.9088	22.1944	21.9174
	△CT	3.04147	-3.16542	0.68721
	△△CT	0	-6.20688	-2.35426
	2^-△△CT	1	73.8683	5.1133
	△CT	3.06732	-3.10114	0.723599
		3.02039	-3.28412	0.665644
		3.03669	-3.111	0.672387
	△△CT	0.0258598	-6.1426	-2.31787
		-0.02108	-6.32559	-2.37582
		-0.00477982	-6.15246	-2.36908
	2^-△△CT	0.982235	70.6492	4.98594
		1.01472	80.2033	5.19031
		1.00332	71.1337	5.16611
	STD	0.0164807	5.38166	0.111664
		S1	S2	S3
Actin	CT1	20.8995	25.4689	21.4277
	CT2	20.818	25.4864	21.125
	CT3	20.8846	25.1242	21.138
	CT Average	20.8674	25.3598	21.2302
Cluster-17435.122104		23.8591	21.6381	21.6881
NCED		23.4629	21.9174	21.5274
		23.4413	21.9124	21.5524
	CT Average	23.5878	21.8226	21.5893
	△CT	2.72041	-3.53717	0.359087
	△△CT	0	-6.25758	-2.36133
	2^-△△CT	1	76.5104	5.13842
	△CT	2.99175	-3.72167	0.457873
		2.59557	-3.44241	0.29719
		2.57392	-3.44744	0.322198
	△△CT	0.271334	-6.44208	-2.26254
		-0.124846	-6.16282	-2.42322
		-0.146488	-6.16785	-2.39821
	2^-△△CT	0.828553	86.9481	4.79835
		1.09039	71.6464	5.36368
		1.10687	71.8964	5.27151
	STD	0.156147	8.76317	0.303303
		S1	S2	S3
Actin	CT1	20.8995	25.4689	21.4277
	CT2	20.818	25.4864	21.125
	CT3	20.8846	25.1242	21.138
	CT Average	20.8674	25.3598	21.2302
Cluster-17435.20894	CT1	25.8939	23.9729	16.6898
NCED	CT2	25.7694	23.8753	16.6331
	CT3	25.7066	23.8748	16.7123
	CT Average	25.79	23.9077	16.6784
	△CT	4.92261	-1.45214	-4.55183
	△△CT	0	-6.37475	-9.47444
	2^-△△CT	1	82.9831	711.36
	△CT	5.02655	-1.38688	-4.54041
		4.90204	-1.48448	-4.59713
		4.83923	-1.48506	-4.51794
	△△CT	0.103947	-6.30948	-9.46302
		-0.0205663	-6.40709	-9.51974
		-0.083381	-6.40767	-9.44055
	2^-△△CT	0.930484	79.3129	705.752
		1.01436	84.8644	734.053
		1.0595	84.8984	694.845
	STD	0.0654691	3.21505	20.237
		S1	S2	S3
Actin	CT1	20.8995	25.4689	21.4277
	CT2	20.818	25.4864	21.125
	CT3	20.8846	25.1242	21.138
	CT Average	20.8674	25.3598	21.2302
Cluster-17435.63413	CT1	19.2697	21.3318	18.9549
SGR	CT2	19.3766	21.1999	18.9261
	CT3	19.3091	21.1862	18.9528
	CT Average	19.3185	21.2393	18.9446
	△CT	-1.5489	-4.12049	-2.28564
	△△CT	0	-2.57159	-0.736734
	2^-△△CT	1	5.94465	1.6664
	△CT	-1.59766	-4.02804	-2.2753
		-1.49081	-4.15987	-2.30419
		-1.55824	-4.17357	-2.27742
	△△CT	-0.0487563	-2.47914	-0.726402
		0.0580896	-2.61097	-0.755283
		-0.00933329	-2.62467	-0.728517
	2^-△△CT	1.03437	5.57565	1.65451
		0.960535	6.10915	1.68796
		1.00649	6.16742	1.65693
	STD	0.0372856	0.326141	0.018654
